# Supplementary material for: Datasets used to discover the microbial signatures of oral dysbiosis, periodontitis and edentulism in humans
Source: Data Brief. 2016 Nov 19;10:30–2. doi: 10.1016/j.dib.2016.11.051 (PMC5137327; doi:10.1016/j.dib.2016.11.051)
Supplement: Supplementary file 2 — Supplementary material Table 1. GI numbers for the 16S rRNA gene sequences of 597 oral bacteria. Table 2. Median abundances for the 576 rRNA genes and 16 patient samples based on individual probe calibration. Table 3. Abundances for the 567 rRNA genes and 16 patient samples based on aggregate probe calibration. [file mmc2.zip]

Archive with 7 entries (6 files):
- Table 1.xls
- __MACOSX/
- __MACOSX/._Table 1.xls
- Table 2.xls
- __MACOSX/._Table 2.xls
- Table 3.xls
- __MACOSX/._Table 3.xls
