# Supplementary material for: Datasets used to discover the microbial signatures of oral dysbiosis, periodontitis and edentulism in humans
Source: Data Brief. 2016 Nov 19;10:30–2. doi: 10.1016/j.dib.2016.11.051 (PMC5137327; doi:10.1016/j.dib.2016.11.051)
Supplement: Supplementary file 2 — Supplementary material Table 1. GI numbers for the 16S rRNA gene sequences of 597 oral bacteria. Table 2. Median abundances for the 576 rRNA genes and 16 patient samples based on individual probe calibration. Table 3. Abundances for the 567 rRNA genes and 16 patient samples based on aggregate probe calibration. [file mmc2.zip › Table 1.xls]

## Sheet: gi_name.xls
2507	Candida albicans 16S ribosomal RNA
38937	A.parvulum 16S rRNA
38966	A.rimae 16S rRNA
39427	B.circulans 16S ribosomal RNA
43402	Fusobacterium nucleatum small subunit ribosomal RNA, subsp. animalis
43412	F.periodonticum rRNA small subunit
44124	L.plantarum 16S rRNA
44982	Neisseria gonorrhoeae gene for 16S ribosomal RNA
46927	S.downei 16S rRNA
47295	S.pneumoniae 16S rRNA
47339	Streptococcus parasanguis partial 16S ribosomal RNA
47494	S.oralis 16S rRNA
47975	S.vestibularis 16S rRNA
142272	Agrobacterium tumefaciens 16S rRNA gene
147581	E.coli rRNA operon (rrnB) coding for Glu-tRNA-2, 5S, 16S and 23S rRNA
173678	Actinobacillus actinomycetemcomitans 16S small subunit ribosomal RNA gene sequence
173681	Actinobacillus actinomycetemcomitans 16S small subunit ribosomal RNA gene sequence
173682	Actinobacillus actinomycetemcomitans 16S small subunit ribosomal RNA gene sequence
173700	A.xylosoxidans 16S ribosomal RNA, complete cds
173871	Bifidobacterium dentium 16S ribosomal RNA
173918	Bacteroides gracilis, complete 16S ribosomal RNA
173919	Bacteroides ureolyticus, complete 16S ribosomal RNA
174010	Campylobacter rectus 16S ribosomal RNA sequence
174012	Campylobacter curvus, complete 16S ribosomal RNA
174020	Campylobacter showae 16S ribosomal RNA sequence
174023	Campylobacter concisus 16S ribosomal RNA sequence
174052	C.hominis 16S ribosomal RNA
174111	Chlamydia pneumoniae 16S ribosomal RNA sequence
174375	E.coli 16S ribosomal RNA
174481	Eikenella sp. 16S ribosomal RNA
174482	E.Corrodens (strain ATCC 23834) 16S ribosomal RNA, complete cds
174517	Eubacterium limosum 16S ribosomal RNA
174677	Gemella haemolysans 16S ribosomal RNA
174763	H.influenzae 16S ribosomal RNA
174771	Haemophilus aphrophilus 16S small subunit ribosomal RNA gene sequence
174772	Haemophilus paraphrophilus 16S small subunit ribosomal RNA gene sequence
174773	Haemophilus paraphrophilus 16S small subunit ribosomal RNA gene sequence
174775	Haemophilus segnis 16S small subunit ribosomal RNA gene sequence
174784	Haemophilus aegyptius 16S ribosomal RNA gene, complete sequence
174803	Helicobacter pylori (ATCC 43504) partial 16S ribosomal RNA
174982	Kingella oralis 16S ribosomal RNA
174983	Kingella denitrificans 16S ribosomal RNA
174985	K.indologenes 16S ribosomal RNA
174986	Kingella kingae 16S ribosomal RNA, complete sequence
175004	Lactobacillus acidophilus 16S ribosomal RNA
175018	Lactobacillus brevis 16S ribosomal RNA
175019	Lactobacillus buchneri 16S ribosomal RNA
175023	Lactobacillus casei 16S ribosomal RNA
175028	Lactobacillus gasseri 16S ribosomal RNA
175044	L.catenaforme 16S ribosomal RNA small subunit
175327	M.neoaurum 16S ribosomal RNA
175460	M.orale ribosomal RNA small subunit
175468	M.fermentans ribosomal RNA small subunit
175469	M.hominis 16S ribosomal RNA small subunit
175472	M.lipophilum 16S ribosomal RNA small subunit
175482	M.salivarium 16S ribosomal RNA small subunit
175554	Neisseria polysaccharea 16S ribosomal RNA
175555	Neisseria flavescens 16S ribosomal RNA
175558	Neisseria elongata 16S ribosomal RNA
175560	Neisseria denitrificans 16S ribosomal RNA
175621	Peptostreptococcus anaerobius 16S ribosomal RNA gene, complete sequence
175717	Pseudomonas diminuta 16S ribosomal RNA
175870	Rothia dentocariosa small subunit ribosomal RNA sequence
176047	Streptococcus salivarius 16S ribosomal RNA
289378	Prevotella heparinolytica ATCC 35895 16S ribosomal RNA gene, complete sequence
289379	Prevotella zoogleoformans ATCC 33285 16S ribosomal RNA gene, complete sequence
289382	Bacteroides forsythus 16S ribosomal RNA gene, complete sequence
289578	Capnocytophaga ochracea 16S ribosomal RNA
289579	Capnocytophaga sputigena 16S ribosomal RNA
289582	Capnocytophaga gingivalis 16S ribosomal RNA
294287	Porphyromonas endodontalis ATCC 35406 16S ribosomal RNA gene, complete sequence
294288	Porphyromonas gingivalis ATCC 33277 16S ribosomal RNA gene, complete sequence
294420	Prevotella denticola ATCC 33185 16S ribosomal RNA gene, complete sequence
294422	Prevotella intermedia ATCC 25611 16S ribosomal RNA gene, complete sequence
294423	Prevotella melaninogenica ATCC 25845 16S ribosomal RNA gene, complete sequence
294425	Prevotella nigrescens ATCC 33563 16S ribosomal RNA gene, complete sequence
294427	Prevotella veroralis ATCC 33779 16S ribosomal RNA gene, complete sequence
294428	Prevotella oris ATCC 33573 16S ribosomal RNA gene, complete sequence
294429	Prevotella bivia ATCC 29303 16S ribosomal RNA gene, complete sequence
294430	Prevotella buccalis ATCC 35310 16S ribosomal RNA gene, complete sequence
294432	Prevotella buccae ATCC 33690 16S ribosomal RNA gene, complete sequence
294434	Prevotella oralis ATCC 33269) 16S ribosomal RNA gene, complete sequence
294435	Prevotella loescheii ATCC 15930 16S ribosomal RNA gene, complete sequence
303715	Ochrobactrum anthropi 16S rRNA gene
309589	Neisseria weaveri 16S ribosomal RNA
312116	S.thermophilus gene for 16S rRNA
330556	Human cytomegalovirus immediate-early IE2 gene, 5&apos; end
405155	Gemella morbillorum 16S ribosomal RNA sequence
434321	S.hominis gene for 16S ribosomal RNA
454180	Peptostreptococcus asaccharolyticus gene for 16S ribosomal RNA
454184	Peptostreptococcus micros gene for 16S ribosomal RNA
454441	Peptostreptococcus magnus gene for 16S ribosomal RNA
454446	Peptostreptococcus prevotii gene for 16S ribosomal RNA
459531	M.genitalium 16S rRNA gene
506500	C.tenue (NCDO 2324) 16S rRNA
509071	P.nigrescens gene for 16S rRNA
509140	P.gingivalis gene for 16S rRNA
516855	Variovorax paradoxus gene for 16S ribosomal RNA
530290	E.brachy (ATCC 33089) gene for ribosomal RNA
530291	E.nodatum (ATCC 33099) gene for ribosomal RNA
530378	E.timidum (ATCC 33093) gene for ribosomal RNA
530899	Nitrosospira briensis (strain C-128) 16S ribosomal RNA (16S rRNA) gene
535039	E.ramosum gene for 16S rRNA
535115	C.tetanomorphum 16S rRNA
535118	Gram-negative coccus gene for 16S rDNA
551084	Eubacterium brachy 16S ribosomal RNA subunit, partial sequence
567883	Staphylococcus aureus lysyl-tRNA sythetase gene, complete cds, transfer RNA (tRNA) genes, 5S ribosomal RNA (5S rRNA) gene, 16S ribosomal RNA (16S rRNA) gene, 23S ribosomal RNA (23S rRNA) gene
576603	Staphylococcus aureus 16S ribosomal RNA (16S rRNA) gene
576605	Staphylococcus capitis 16S ribosomal RNA (16S rRNA) gene
576608	Staphylococcus saccharolyticus 16S ribosomal RNA (16S rRNA) gene
576609	Staphylococcus warneri 16S ribosomal RNA (16S rRNA) gene
665608	Corynebacterium accolens 16S rDNA
762795	Eubacterium yurii 16S ribosomal RNA
793882	V.atypica 16S rRNA gene
793883	V.dispar 16S rRNA gene
793884	V.parvula 16S rRNA gene
829087	A.baumannii 16S rRNA gene (DSM30007)
829088	A.baumannii 16S rRNA gene (DSM30008)
853707	A.odontolyticus 16S rDNA
854684	Leptotrichia buccalis 16S ribosomal RNA gene, complete sequence
895914	W.melophagi gene for 16S ribosomal RNA
903619	Ewingella americana 16S rRNA gene, partial sequence
929751	O.catoniae 16S rRNA gene
984035	Moraxella lacunata gene for 16S ribosomal RNA
1006655	D.pneumosintes 16S rRNA gene
1039429	Unidentified beta proteobacterium clone 10.40 16S ribosomal RNA gene, complete sequence
1061061	C.diphtheriae 16S ribosomal DNA
1061098	C.matruchotii 16S ribosomal DNA
1061103	C.pseudodiphtheriticum 16S rRNA gene (CIP 103420T)
1067117	C.morbi 16S rRNA gene
1067121	C.xerosis 16S rRNA gene
1067136	J.ignava 16S rRNA gene
1171623	S.constellatus 16S ribosomal RNA
1199608	Capnocytophaga granulosa LMG16022 T 16S ribosomal RNA gene, partial sequence
1199611	Capnocytophaga haemolytica LMG 16021 T 16S ribosomal RNA gene, partial sequence
1199616	Capnocytophaga sp. LMG 12116 16S ribosomal RNA gene, partial sequence
1199945	Staphylococcus epidermidis (strain ATCC 14990T) gene for 16S rRNA, partial sequence
1199949	Staphylococcus haemolyticus (strain MAFF 911476, ATCC 29970T) gene for 16S rRNA, partial sequence
1199953	Staphylococcus saprophyticus (strain MAFF911473, ATCC15305T) gene for 16S rRNA, partial sequence
1199955	Staphylococcus simulans (strain MAFF 910161, ATCC 27848T) gene for 16S rRNA, partial sequence
1199956	Staphylococcus xylosus (strain MAFF911482, ATCC29971T) gene for 16S rRNA, partial sequence
1209244	Bacillus fusiformis (DSM 2898) ribosomal RNA small subunit
1216171	L.mesenteroides 16S ribosomal RNA
1236669	Rhizobium loti 16S ribosomal RNA gene, partial sequence
1279348	C.gingivalis gene for 16S ribosomal RNA
1313963	L.oris 16S ribosomal RNA
1498248	Treponema maltophilum 16S rRNA gene (patient BR)
1513214	Eubacterium saphenum 16S ribosomal RNA gene, partial sequence
1565270	M.multiacidus 16S rRNA gene
1565276	P.dentalis 16S rRNA gene
1808583	Lactobacillus paracasei subsp. paracasei gene for 16S rRNA, partial sequence
1838939	A.gerencseriae 16S rDNA
1838940	A.georgiae 16S rDNA
1838944	A.israelii 16S rRNA gene
1838945	A.meyeri 16S rRNA gene
1838946	A.naeslundii 16S rRNA gene
1838951	A.viscosus 16S rRNA gene
1848056	Lactobacillus casei gene for 16S rRNA
1907091	Pseudomonas aeruginosa 16S rRNA gene, strain LMG 1242T
1907102	P.fluorescens 16S rRNA gene
1907106	P.pseudoalcaligenes (strain LMG 1225T) 16S rRNA gene
1944114	Streptococcus pyogenes DNA for 16S rRNA, strain ATCC 12344, NCIB 11841, MAFF 910217
2073386	Actynomyces sp. 16S rRNA gene
2108322	Prevotella pallens 16S rRNA gene, strain 9423
2155373	Moraxella nonliquefaciens 16S ribosomal RNA gene, partial sequence
2183312	Streptococcus sanguis 16S ribosomal RNA gene, complete sequence
2183313	Streptococcus mitis 16S ribosomal RNA gene, complete sequence
2183314	Streptococcus pneumoniae 16S ribosomal RNA gene, complete sequence
2183315	Streptococcus gordonii 16S ribosomal RNA gene, complete sequence
2183316	Streptococcus oralis 16S ribosomal RNA gene, complete sequence
2183317	Streptococcus parasanguis 16S ribosomal RNA gene, complete sequence
2209038	Enterobacter sakazakii gene for 16S ribosomal RNA, partial sequence
2285968	M.osloensis 16S ribosomal RNA
2290233	Afipia broomeae strain F186 16S ribosomal RNA gene, partial sequence
2290243	Afipia genosp. 4 strain G9018 16S ribosomal RNA gene, partial sequence
2290248	Afipia genosp. 8 16S ribosomal RNA gene, partial sequence
2314871	Unidentified eubacterium 16S ribosomal RNA gene, partial sequence
2460062	Abiotrophia elegans 16S ribosomal RNA gene, complete sequence
2564229	Corynebacterium durum 16S ribosomal RNA
2569976	Fusobacterium sp. 16S rRNA gene, partial 5&apos; end
2578813	S.thoraltensis 16S rRNA gene
2580430	Brevundimonas diminuta DNA for 16S rRNA, partial sequence
2582419	Sphingomonas sp. JSS-28 16S ribosomal RNA gene, complete sequence
2584741	Enterobacter cancerogenus LMG 2693 16S ribosomal RNA
2586351	Treponema sp. III:A:D24 16S ribosomal RNA gene, complete sequence
2586353	Treponema sp. II:10:D12 16S ribosomal RNA gene, complete sequence
2586354	Treponema sp. II:C:T1 16S ribosomal RNA gene, complete sequence
2586355	Treponema sp. II:D:G93 16S ribosomal RNA gene, complete sequence
2586359	Treponema sp. II:H:D11 16S ribosomal RNA gene, complete sequence
2586360	Treponema sp. II:I:C53 16S ribosomal RNA gene, complete sequence
2586361	Treponema sp. IV:17B:C21 16S ribosomal RNA gene, complete sequence
2586362	Treponema sp. IV:17B:D4B 16S ribosomal RNA gene, complete sequence
2586363	Treponema sp. IV:17C:GF6 16S ribosomal RNA gene, complete sequence
2586364	Treponema sp. IV:17D:D31 16S ribosomal RNA gene, complete sequence
2586365	Treponema sp. IV:18:C9 16S ribosomal RNA gene, complete sequence
2586366	Treponema sp. 10:A:C25 16S ribosomal RNA gene, complete sequence
2586367	Treponema sp. V:19:D36 16S ribosomal RNA gene, complete sequence
2586368	Treponema sp. V:20:D62 16S ribosomal RNA gene, complete sequence
2586369	Treponema sp. V:A:U7A 16S ribosomal RNA gene, complete sequence
2586373	Treponema sp. 9:A:D01 16S ribosomal RNA gene, complete sequence
2586374	Treponema sp. I:B:C7 16S ribosomal RNA gene, complete sequence
2586375	Treponema sp. I:G:C1 16S ribosomal RNA gene, complete sequence
2586376	Treponema sp. I:F:D13 16S ribosomal RNA gene, complete sequence
2586377	Treponema sp. I:D:T31 16S ribosomal RNA gene, complete sequence
2586379	Treponema sp. I:L:Y1 16S ribosomal RNA gene, complete sequence
2586380	Treponema sp. I:E:U17A 16S ribosomal RNA gene, complete sequence
2586381	Treponema sp. I:J:T19 16S ribosomal RNA gene, complete sequence
2586382	Treponema sp. I:K:T3 16S ribosomal RNA gene, complete sequence
2586383	Treponema sp. I:M:G54 16S ribosomal RNA gene, complete sequence
2586384	Treponema sp. I:N:D47 16S ribosomal RNA gene, complete sequence
2644976	Propionibacterium avidum DSM 4901 16S rRNA gene
2644978	Propionibacterium granulosum DSM 20700 16S rRNA gene
2644979	Propionibacterium propionicus DSM 43307 16S rRNA gene
2653627	Treponema socranskii subsp. buccale 16S ribosomal RNA gene, partial sequence
2653628	Treponema socranskii subsp. socranskii 16S ribosomal RNA gene, partial sequence
2653629	Treponema socranskii subsp. paredis 16S ribosomal RNA gene, partial sequence
2653630	Treponema socranskii subsp. &apos;04&apos; 16S ribosomal RNA gene, partial sequence
2653631	Treponema vincentii 16S ribosomal RNA gene, partial sequence
2738985	Campylobacter sputorum 16S ribosomal RNA gene, complete sequence
2760727	Staphylococcus caprae gene for 16S ribosomal RNA
2764819	S.mucilaginosus 16S rRNA gene
2791949	Unidentified bacterium 16S rRNA gene, isolate 4b
2832441	Comamonas sp. 16S rRNA gene, isolate 158
2832894	J.lividum 16S rRNA gene
2854099	Fusobacterium necrophorum 16S ribosomal RNA gene, complete sequence
3004496	Treponema sp. I:G:T21 16S ribosomal RNA gene, complete sequence
3046563	Treponema sp. I:8:G57 16S ribosomal RNA gene, complete sequence
3046564	Treponema sp. I:O:AF16 16S ribosomal RNA gene, complete sequence
3046565	Treponema sp. I:C:BA223 16S ribosomal RNA gene, complete sequence
3046566	Treponema sp. III:B:U8A 16S ribosomal RNA gene, complete sequence
3046567	Treponema sp. III:C:BA213 16S ribosomal RNA gene, complete sequence
3046568	Treponema sp. IV:17E:D36 16S ribosomal RNA gene, complete sequence
3046569	Treponema sp. VI:G:G47 16S ribosomal RNA gene, complete sequence
3046570	Treponema sp. VI:F:C44 16S ribosomal RNA gene, complete sequence
3114775	Prevotella tannerae 16S rRNA gene, strain ATCC 51259
3114912	Prevotella enoeca 16S rRNA gene, strain ATCC 51261
3123332	Granulicatella elegans 16S rRNA gene, strain 2640-91
3132611	Treponema sp. I:Q:AT20 16S ribosomal RNA gene, complete sequence
3132612	Treponema sp. I:R:AF26 16S ribosomal RNA gene, complete sequence
3132613	Treponema sp. I:S:AT39 16S ribosomal RNA gene, complete sequence
3132614	Treponema sp. I:T:AT24 16S ribosomal RNA gene, complete sequence
3139129	Pseudomonas stutzeri 16S ribosomal RNA gene, complete sequence
3282032	Klebsiella pneumoniae 16S rRNA gene, strain ATCC13884T, partial
3299817	Eubacterium infirmum W 1471 16S ribosomal RNA subunit, partial sequence
3462610	Delftia acidovorans 16S ribosomal RNA gene, partial sequence
3599569	Lactobacillus salivarius subsp. salivarius 16S ribosomal RNA gene, complete sequence
3618338	Streptococcus cristatus gene for 16S rRNA, partial sequence
3618340	Streptococcus infantis gene for 16S rRNA, partial sequence
3694808	Micrococcus luteus 16S ribosomal RNA gene, partial sequence
3712664	Treponema sp. Smibert-2 7:A:D96NR3 16S ribosomal RNA gene, partial sequence
3712666	Treponema denticola II:11:33520 16S ribosomal RNA gene, complete sequence
3721519	Eubacterium tardum SC 87K 16S ribosomal RNA subunit, partial sequence
3757506	Treponema pectinovorum 8:A:33768 16S ribosomal RNA gene, complete sequence
3820963	Gemella sp. 16S rRNA gene (strain 933-88)
3859108	Uncultured Prevotella PUS9.180 16S rRNA gene, clone PUS9.180
3860182	Slackia exigua 16S ribosomal RNA gene, complete sequence
3860183	Slackia heliotrinreducens 16S ribosomal RNA gene, complete sequence
3861469	Uncultured Eubacterium PUS9.170 16S rRNA gene, clone PUS9.170
3869158	Cryptobacterium curtum gene for 16S rRNA, partial sequence
3892085	Bacillus silvestris 16S rRNA gene
3894324	Delftia acidovorans gene for 16S rRNA, partial sequence
4001750	Eubacterium minutum DNA for 16S rRNA, strain ATCC 700079
4127262	Abiotrophia para-adiacens gene for 16S rRNA, partial sequence, strain TKT1
4127826	Fusobacterium alocis 16S ribosomal RNA, partial
4127827	Fusobacterium sulci 16S ribosomal RNA, partial
4127829	Fusobacterium naviforme 16S ribosomal RNA, partial
4140241	Mogibacterium pumilum gene for 16S rRNA, partial sequence, strain:ATCC 700696
4140242	Mogibacterium vescum gene for 16S rRNA, partial sequence, strain:ATCC 700697
4337057	Dehydroabietic acid-degrading bacterium DhA-71 16S ribosomal RNA gene, complete sequence
4406233	Streptococcus intermedius strain ATCC27335 16S ribosomal RNA gene, partial sequence
4406240	Streptococcus anginosus strain ATCC33397 16S ribosomal RNA gene, partial sequence
4490387	Fusobacterium nucleatum subsp. nucleatum 16S ribosomal RNA gene
4519559	Lactobacillus fermentum gene for 16S rRNA, partial sequence, strain:ATCC14931
4530523	Uncultured bacterium BH017 16S ribosomal RNA gene, complete sequence
4530524	Uncultured bacterium D084 16S ribosomal RNA gene, complete sequence
4530525	Uncultured bacterium D006 16S ribosomal RNA gene, complete sequence
4530526	Uncultured bacterium W028 16S ribosomal RNA gene, complete sequence
4530527	Uncultured bacterium W090 16S ribosomal RNA gene, complete sequence
4580728	Treponema denticola strain ATCC35405 16S ribosomal RNA gene, partial sequence
4587040	Bacillus subtilis gene for 16S rRNA, partial sequence, strain:ATCC 6633
4680612	Uncultured bacterium AH040 16S ribosomal RNA, partial sequence
4680613	Uncultured bacterium F061 16S ribosomal RNA, partial sequence
4680614	Uncultured bacterium I025 16S ribosomal RNA, partial sequence
4680615	Uncultured bacterium X112 16S ribosomal RNA, partial sequence
4730859	Bifidobacterium infantis DNA for 16S ribosomal RNA, partial sequence
4877980	Cardiobacterium sp. B 16S ribosomal RNA gene, partial sequence
4877981	Cardiobacterium sp. A 16S ribosomal RNA gene, partial sequence
4883887	Mycoplasma buccale strain CH20247(T) 16S ribosomal RNA gene, partial sequence
4883891	Mycoplasma faucium strain DC333(T) 16S ribosomal RNA gene, partial sequence
4929340	Propionibacterium acnes 16S ribosomal RNA gene, partial sequence
4995821	Stenotrophomonas maltophilia, 16S rRNA gene, strain LMG 10881
5327180	Neisseria pharyngis 16S rRNA gene (partial), strain NCTC4590
5327185	Neisseria lactamica 16S rRNA gene (partial), strain NCTC10617
5327189	Neisseria subflava 16S rRNA gene (partial), strain U37
5327190	Neisseria sicca 16S rRNA gene (partial), strain Q13
5327199	Neisseria flava 16S rRNA gene (partial), strain U40
5453342	Uncultured bacterium adhufec71.25 16S ribosomal RNA gene, partial sequence
5578753	Enterococcus faecalis 16S rRNA gene
5578899	Streptococcus mutans 16S rRNA gene, strain NCTC 10449
5578902	Streptococcus sobrinus 16S rRNA gene, strain NCTC 12279
5679700	Neisseria mucosa 16S rRNA gene, partial
5690444	Streptococcus anginosus strain VAMC5219 16S ribosomal RNA gene, partial sequence
5725307	Methanobrevibacter sp. SM9 16S rRNA gene, partial
5911788	Centipeda periodontii DSM 2778(T), 16S rRNA gene
6049684	Treponema sp. I:V:AU076 16S ribosomal RNA gene, partial sequence
6049685	Treponema sp. I:W:T040 16S ribosomal RNA gene, partial sequence
6049686	Treponema sp. III:F:AT004 16S ribosomal RNA gene, partial sequence
6049687	Treponema sp. 5:C:AT040 16S ribosomal RNA gene, partial sequence
6049688	Treponema sp. 3:G:BB003 16S ribosomal RNA gene, partial sequence
6049689	Treponema sp. 3:E:AT013 16S ribosomal RNA gene, partial sequence
6049690	Treponema sp. 5:22:BH022 16S ribosomal RNA gene, partial sequence
6049691	Treponema sp. 3:D:BQ032 16S ribosomal RNA gene, partial sequence
6066195	Mycoplasma pneumoniae strain ATCC 15531 16S ribosomal RNA gene and 16S-23S rRNA intergenic spacer, complete sequence
6478168	Proteus mirabilis 16S ribosomal RNA gene, partial sequence
6539450	Bacteroides forsythus gene for 16S rRNA, partial sequence, strain:ATCC43037
6671223	Uncultured human oral bacterium A35 16S ribosomal RNA gene, partial sequence
6671248	Human oral bacterium C20 16S ribosomal RNA gene, partial sequence
6671255	Uncultured human oral bacterium A27 16S ribosomal RNA gene, partial sequence
6692979	Prevotella oulora 16S ribosomal RNA gene, partial sequence
6863010	Pseudomonas aeruginosa gene for 16S ribosomal RNA, strain:ATCC 27853
6942242	Mogibacterium diversum gene for 16S rRNA
6997974	Actinomyces odontolyticus 16S rRNA gene, strain CCUG 20536T
7407135	Klebsiella pneumoniae subsp. ozaenae 16S ribosomal RNA gene, partial sequence
7619894	Solobacterium moorei gene for 16S rRNA, isolate:RCA59-77
7621503	Lactobacillus rhamnosus strain F11 16S ribosomal RNA gene, partial sequence
7621534	Lactobacillus vaginalis strain ATCC49540 16S ribosomal RNA gene, partial sequence
7637526	Bulleidia extructa 16S ribosomal RNA gene, partial sequence
7678893	Erysipelothrix tonsillarum gene for 16S rRNA, partial sequence
9650682	Desulfomicrobium orale 16S rRNA gene, strain DSM12838
9650689	Desulfovibrio sp. DSM12803 16S rRNA gene
9715774	Bacillus clausii 16S rRNA gene, strain SIN84 Enterogermina
9795375	Olsenella uli 16S ribosomal RNA gene, partial sequence
9837440	Actinomyces sp. oral clone AG004 16S ribosomal RNA gene, partial sequence
9837441	Actinomyces sp. oral strain B19SC 16S ribosomal RNA gene, partial sequence
9837442	Actinomyces sp. oral clone AP064 16S ribosomal RNA gene, partial sequence
9837443	Actinomyces sp. oral strain B27SC 16S ribosomal RNA gene, partial sequence
9837444	Actinomyces sp. oral strain C29KA 16S ribosomal RNA gene, partial sequence
9837445	Microbacterium sp. oral strain C24KA 16S ribosomal RNA gene, partial sequence
9837446	Dermabacter sp. oral strain B46KS 16S ribosomal RNA gene, partial sequence
9837447	Corynebacterium sp. oral strain A43SC 16S ribosomal RNA gene, partial sequence
9837448	Corynebacterium sp. oral clone AK153 16S ribosomal RNA gene, partial sequence
9837449	Propionibacterium sp. oral strain FMA5 16S ribosomal RNA gene, partial sequence
9837450	Propionibacterium sp. oral clone BN085 16S ribosomal RNA gene, partial sequence
9837451	Bifidobacterium sp. oral clone CX010 16S ribosomal RNA gene, partial sequence
9837452	Bifidobacterium sp. oral strain A32ED 16S ribosomal RNA gene, partial sequence
9837453	Atopobium sp. oral clone C019 16S ribosomal RNA gene, partial sequence
9837454	Eubacterium sp. oral strain A35MT 16S ribosomal RNA gene, partial sequence
9837455	Eubacterium sp. oral clone CK047 16S ribosomal RNA gene, partial sequence
9837456	Peptostreptococcus sp. oral clone CK035 16S ribosomal RNA gene, partial sequence
9837457	Eubacterium sp. oral clone BB142 16S ribosomal RNA gene, partial sequence
9837458	Eubacterium sp. oral strain A03MT 16S ribosomal RNA gene, partial sequence
9837459	Eubacterium sp. oral clone DA014 16S ribosomal RNA gene, partial sequence
9837460	Peptostreptococcus sp. oral clone AJ062 16S ribosomal RNA gene, partial sequence
9837461	Butyrivibrio sp. oral clone DA074 16S ribosomal RNA gene, partial sequence
9837462	Catonella sp. oral clone AH153 16S ribosomal RNA gene, partial sequence
9837463	Firmicutes sp. oral strain FTB41 16S ribosomal RNA gene, partial sequence
9837464	Firmicutes sp. oral clone AO068 16S ribosomal RNA gene, partial sequence
9837465	Firmicutes sp. oral clone BB124 16S ribosomal RNA gene, partial sequence
9837466	Firmicutes sp. oral clone CK030 16S ribosomal RNA gene, partial sequence
9837467	Firmicutes sp. oral clone CK051 16S ribosomal RNA gene, partial sequence
9837468	Firmicutes sp. oral clone CH017 16S ribosomal RNA gene, partial sequence
9837469	Eubacterium saburreum-like sp. oral clone CK004 16S ribosomal RNA gene, partial sequence
9837470	Eubacterium cf. saburreum oral strain C27KA 16S ribosomal RNA gene, partial sequence
9837471	Firmicutes sp. oral clone CK057 16S ribosomal RNA gene, partial sequence
9837472	Firmicutes sp. oral clone F058 16S ribosomal RNA gene, partial sequence
9837473	Peptococcus-like sp. oral clone I070 16S ribosomal RNA gene, partial sequence
9837474	Veillonella sp. oral clone X042 16S ribosomal RNA gene, partial sequence
9837475	Veillonella sp. oral clone AA050 16S ribosomal RNA gene, partial sequence
9837476	Megasphaera sp. oral clone BB166 16S ribosomal RNA gene, partial sequence
9837477	Megasphaera sp. oral clone CS025 16S ribosomal RNA gene, partial sequence
9837478	Megasphaera sp. oral clone BS073 16S ribosomal RNA gene, partial sequence
9837479	Dialister sp. oral clone BS016 16S ribosomal RNA gene, partial sequence
9837480	Dialister sp. oral clone BS095 16S ribosomal RNA gene, partial sequence
9837481	Dialister sp. oral strain GBA27 16S ribosomal RNA gene, partial sequence
9837482	Selenomonas-like sp. oral strain GAA14 16S ribosomal RNA gene, partial sequence
9837483	Selenomonas-like sp. oral clone DM071 16S ribosomal RNA gene, partial sequence
9837484	Selenomonas-like sp. oral clone CS015 16S ribosomal RNA gene, partial sequence
9837486	Selenomonas sputigena 16S ribosomal RNA gene, partial sequence
9837487	Selenomonas sp. oral clone DD020 16S ribosomal RNA gene, partial sequence
9837488	Selenomonas sp. oral clone CS002 16S ribosomal RNA gene, partial sequence
9837489	Selenomonas sp. oral clone CS024 16S ribosomal RNA gene, partial sequence
9837490	Selenomonas sp. oral clone AA024 16S ribosomal RNA gene, partial sequence
9837491	Selenomonas noxia-like sp. oral clone CI002 16S ribosomal RNA gene, partial sequence
9837492	Selenomonas noxia 16S ribosomal RNA gene, partial sequence
9837493	Selenomonas sp. oral clone AJ036 16S ribosomal RNA gene, partial sequence
9837494	Selenomonas dianae 16S ribosomal RNA gene, partial sequence
9837495	Selenomonas infelix 16S ribosomal RNA gene, partial sequence
9837496	Selenomonas flueggei 16S ribosomal RNA gene, partial sequence
9837497	Selenomonas flueggei-like sp. clone AH132 16S ribosomal RNA gene, partial sequence
9837498	Fusobacterium sp. oral clone AJ050 16S ribosomal RNA gene, partial sequence
9837499	Fusobacterium sp. oral clone R002 16S ribosomal RNA gene, partial sequence
9837500	Leptotrichia-like sp. oral clone BB002 16S ribosomal RNA gene, partial sequence
9837501	Leptotrichia-like sp. oral clone BB135 16S ribosomal RNA gene, partial sequence
9837502	Fusobacterium sp. oral clone CY024 16S ribosomal RNA gene, partial sequence
9837503	Fusobacterium sp. oral clone CZ006 16S ribosomal RNA gene, partial sequence
9837504	Leptotrichia sp. oral clone DA069 16S ribosomal RNA gene, partial sequence
9837505	Fusobacterium nucleatum subsp. polymorphum 16S ribosomal RNA gene, partial sequence
9837506	Leptotrichia sp. oral strain FAC5 16S ribosomal RNA gene, partial sequence
9837507	Leptotrichia sp. oral clone F138 16S ribosomal RNA gene, partial sequence
9837508	Fusobacterium sp. oral clone I035 16S ribosomal RNA gene, partial sequence
9837509	Leptotrichia sp. oral isolate A39FD 16S ribosomal RNA gene, partial sequence
9858888	Flexistipes-like sp. oral clone BA121 16S ribosomal RNA gene, partial sequence
9858889	Flexistipes-like sp. oral clone BB062 16S ribosomal RNA gene, partial sequence
9858890	Uncultured bacterium sp. oral clone BE109 16S ribosomal RNA gene, partial sequence
9858891	Flexistipes-like sp. oral clone BH007 16S ribosomal RNA gene, partial sequence
9858892	Uncultured bacterium sp. oral clone BS003 16S ribosomal RNA gene, partial sequence
9988903	Burkholderia sp. oral strain C37KA 16S ribosomal RNA gene, partial sequence
9988904	Streptococcus sp. oral strain 7A 16S ribosomal RNA gene, partial sequence
9988905	Streptococcus sp. oral strain H6 16S ribosomal RNA gene, partial sequence
9988906	Streptococcus sp. oral clone BW009 16S ribosomal RNA gene, partial sequence
9988907	Streptococcus sp. oral clone BM035 16S ribosomal RNA gene, partial sequence
9988908	Streptococcus sp. oral clone CH016 16S ribosomal RNA gene, partial sequence
9988909	Streptococcus mitis bv2 16S ribosomal RNA gene, partial sequence
9988910	Streptococcus sp. oral clone AA007 16S ribosomal RNA gene, partial sequence
9988912	Lactobacillus sp. oral clone CX036 16S ribosomal RNA gene, partial sequence
9988913	Firmicutes sp. oral clone BX005 16S ribosomal RNA gene, partial sequence
9988914	Gemella sp. oral strain A31SC 16S ribosomal RNA gene, partial sequence
9988916	Solobacterium sp. oral clone K010 16S ribosomal RNA gene, partial sequence
9988917	Prevotella sp. oral clone AH005 16S ribosomal RNA gene, partial sequence
9988918	Prevotella sp. oral clone AO036 16S ribosomal RNA gene, partial sequence
9988919	Prevotella sp. oral clone AO096 16S ribosomal RNA gene, partial sequence
9988920	Prevotella sp. oral clone F045 16S ribosomal RNA gene, partial sequence
9988921	Prevotella sp. oral clone AA020 16S ribosomal RNA gene, partial sequence
9988922	Prevotella sp. oral clone AA016 16S ribosomal RNA gene, partial sequence
9988923	Prevotella sp. oral clone AO009 16S ribosomal RNA gene, partial sequence
9988924	Prevotella sp. oral clone AH125 16S ribosomal RNA gene, partial sequence
9988925	Prevotella sp. oral strain B31FD 16S ribosomal RNA gene, partial sequence
9988926	Prevotella sp. oral clone AU069 16S ribosomal RNA gene, partial sequence
9988927	Prevotella sp. oral clone CY006 16S ribosomal RNA gene, partial sequence
9988928	Prevotella sp. oral clone BI027 16S ribosomal RNA gene, partial sequence
9988929	Prevotella sp. oral clone DA058 16S ribosomal RNA gene, partial sequence
9988930	Bacteroides-like sp. oral clone X083 16S ribosomal RNA gene, partial sequence
9988931	Porphyromonas sp. oral clone AJ002 16S ribosomal RNA gene, partial sequence
9988932	Porphyromonas sp. oral clone BB134 16S ribosomal RNA gene, partial sequence
9988933	Porphyromonas sp. oral clone F016 16S ribosomal RNA gene, partial sequence
9988934	Porphyromonas-like sp. oral clone DA065 16S ribosomal RNA gene, partial sequence
9988935	Porphyromonas-like sp. oral clone DA064 16S ribosomal RNA gene, partial sequence
9988936	Bacteroides-like sp. oral clone AU126 16S ribosomal RNA gene, partial sequence
9988937	Capnocytophaga sp. oral strain S3 16S ribosomal RNA gene, partial sequence
9988938	Capnocytophaga sp. oral clone AH015 16S ribosomal RNA gene, partial sequence
9988939	Capnocytophaga sp. oral clone BM058 16S ribosomal RNA gene, partial sequence
9988940	Capnocytophaga sp. oral clone BB167 16S ribosomal RNA gene, partial sequence
9988941	Capnocytophaga sp. oral strain A47ROY 16S ribosomal RNA gene, partial sequence
9988942	Capnocytophaga sp. oral clone X066 16S ribosomal RNA gene, partial sequence
9988943	Capnocytophaga sp. oral clone AA032 16S ribosomal RNA gene, partial sequence
9988944	Capnocytophaga sp. oral clone X089 16S ribosomal RNA gene, partial sequence
10039600	Prevotella tannerae strain 131-9-1 16S ribosomal RNA, complete sequence
10048299	Neisseria sp. oral clone AP085 16S ribosomal RNA gene, partial sequence
10048300	Neisseria sp. oral clone AP067 16S ribosomal RNA gene, partial sequence
10048301	Neisseria sp. oral clone AP015 16S ribosomal RNA gene, partial sequence
10048302	Neisseria sp. oral clone AP060 16S ribosomal RNA gene, partial sequence
10048303	Neisseria sp. oral clone AP132 16S ribosomal RNA gene, partial sequence
10048304	Neisseria sp. oral strain B33KA 16S ribosomal RNA gene, partial sequence
10048305	Neisseria sp. oral clone AK105 16S ribosomal RNA gene, partial sequence
10048306	Lautropia sp. oral clone AP009 16S ribosomal RNA gene, partial sequence
10048307	Beta proteobacterium sp. oral strain A08KA 16S ribosomal RNA gene, partial sequence
10048308	Burkholderia sp. oral clone AK168 16S ribosomal RNA gene, partial sequence
10048309	Haemophilus sp. oral clone BJ095 16S ribosomal RNA gene, partial sequence
10048310	Haemophilus sp. oral clone BJ021 16S ribosomal RNA gene, partial sequence
10048312	Desulfobulbus sp. oral clone CH031 16S ribosomal RNA gene, partial sequence
10048313	Desulfobulbus sp. oral clone R004 16S ribosomal RNA gene, partial sequence
10048314	Campylobacter sp. oral clone BB120 16S ribosomal RNA gene, partial sequence
10048315	Treponema sp. 1:Z:AF068 oral clone AF068 16S ribosomal RNA gene, partial sequence
10048317	Treponema sp. 6:H:D15A-4 16S ribosomal RNA gene, partial sequence
10719609	Atopobium rimae 16S ribosomal RNA gene, partial sequence
10719613	Eggerthella lenta 16S ribosomal RNA gene, partial sequence
10764811	Treponema parvum OMZ843 16S ribosomal RNA gene, partial sequence
10764812	Treponema pectinovorum OMZ831 16S ribosomal RNA gene, partial sequence
10946530	Bacteroides cf. forsythus oral clone BU063 16S ribosomal RNA gene, partial sequence
10946531	Leptotrichia sp. oral clone BU064 16S ribosomal RNA gene, partial sequence
10946532	Porphyromonas sp. oral clone CW034 16S ribosomal RNA gene, partial sequence
10946533	Actinobaculum sp. oral clone EL030 16S ribosomal RNA gene, partial sequence
10946534	Capnocytophaga sp. oral clone EL043 16S ribosomal RNA gene, partial sequence
10946535	Porphyromonas sp. oral clone EP003 16S ribosomal RNA gene, partial sequence
10946536	Actinomyces sp. oral clone EP005 16S ribosomal RNA gene, partial sequence
10946537	Actinomyces sp. oral clone EP011 16S ribosomal RNA gene, partial sequence
10946538	Actinomyces sp. oral clone EP053 16S ribosomal RNA gene, partial sequence
10946541	Bergeyella sp. oral clone AK152 16S ribosomal RNA gene, partial sequence
11414966	Bacillus sp. O-4 gene for 16S rRNA
12718623	uncultured eubacterium WD2124 partial 16S rRNA gene, clone WD2124
12965361	Leuconostoc lactis 16S ribosomal RNA gene, partial sequence
13195127	Lactobacillus parabuchneri 16S ribosomal RNA gene, partial sequence
13241796	Simonsiella crassa strain ATCC29447 16S ribosomal RNA gene, partial sequence
13241800	Simonsiella muelleri strain ATCC29453T 16S ribosomal RNA gene, partial sequence
13241801	Simonsiella muelleri strain ATCC29462 16S ribosomal RNA gene, partial sequence
13241805	Simonsiella sp. ATCC 27381 16S ribosomal RNA gene, partial sequence
13241808	Simonsiella steedae strain ATCC29445 16S ribosomal RNA gene, partial sequence
13507079	Tropheryma whippelii 16S ribosomal RNA gene, partial sequence
13924426	Sequence 286 from Patent WO0123604
14161349	Uncultured Fusobacterium sp. clone BS019 16S ribosomal RNA gene, partial sequence
14161350	Uncultured Veillonella sp. clone BU083 16S ribosomal RNA gene, partial sequence
14161351	Uncultured Kingella sp. clone DE012 16S ribosomal RNA gene, partial sequence
14161352	Uncultured Leptotrichia sp. clone DE081 16S ribosomal RNA gene, partial sequence
14161354	Uncultured Capnocytophaga sp. clone DS022 16S ribosomal RNA gene, partial sequence
14161355	Uncultured Porphyromonas sp. clone DS033 16S ribosomal RNA gene, partial sequence
14161356	Uncultured Leptotrichia sp. clone DS049 16S ribosomal RNA gene, partial sequence
14161357	Uncultured Selenomonas sp. clone DS051 16S ribosomal RNA gene, partial sequence
14161358	Uncultured Selenomonas sp. clone DS071 16S ribosomal RNA gene, partial sequence
14161360	Uncultured Leptotrichia sp. clone DT031 16S ribosomal RNA gene, partial sequence
14537899	Selenomonas sp. oral clone DY027 16S ribosomal RNA gene, partial sequence
14537900	Eubacterium sp. oral clone DZ073 16S ribosomal RNA gene, partial sequence
14537901	Capnocytophaga sp. oral clone DZ074 16S ribosomal RNA gene, partial sequence
14537902	Selenomonas sp. oral clone EQ054 16S ribosomal RNA gene, partial sequence
14537903	Eubacterium sp. oral clone EW049 16S ribosomal RNA gene, partial sequence
14537904	Selenomonas sp. oral clone EW051a 16S ribosomal RNA gene, partial sequence
14537905	Eubacterium sp. oral clone EW053 16S ribosomal RNA gene, partial sequence
14537906	Treponema sp. oral clone EW054 16S ribosomal RNA gene, partial sequence
14537907	TM7 phylum sp. oral clone EW055 16S ribosomal RNA gene, partial sequence
14537908	Selenomonas sp. oral clone EW076 16S ribosomal RNA gene, partial sequence
14537909	Selenomonas sp. oral clone EW079 16S ribosomal RNA gene, partial sequence
14537910	Selenomonas sp. oral clone EW084 16S ribosomal RNA gene, partial sequence
14537912	Actinomyces sp. oral clone CT047 16S ribosomal RNA gene, partial sequence
14537913	Actinomyces sp. oral clone CT068 16S ribosomal RNA gene, partial sequence
14537914	TM7 phylum sp. oral clone CW040 16S ribosomal RNA gene, partial sequence
14537915	Eubacterium sp. oral clone DN050 16S ribosomal RNA gene, partial sequence
14537916	Eubacterium sp. oral clone DO008 16S ribosomal RNA gene, partial sequence
14537917	Prevotella sp. oral clone DO014 16S ribosomal RNA gene, partial sequence
14537918	Eubacterium sp. oral clone DO016 16S ribosomal RNA gene, partial sequence
14537919	Prevotella sp. oral clone DO027 16S ribosomal RNA gene, partial sequence
14537920	Prevotella sp. oral clone DO033 16S ribosomal RNA gene, partial sequence
14537921	Prevotella sp. oral clone DO039 16S ribosomal RNA gene, partial sequence
14537922	Selenomonas sp. oral clone DO042 16S ribosomal RNA gene, partial sequence
14537923	Prevotella sp. oral clone DO045 16S ribosomal RNA gene, partial sequence
14537924	Porphyromonas sp. oral clone DP023 16S ribosomal RNA gene, partial sequence
14537925	Actinomyces sp. oral clone DR002 16S ribosomal RNA gene, partial sequence
14537926	Leptotrichia sp. oral clone DR011 16S ribosomal RNA gene, partial sequence
14537927	Prevotella sp. oral clone DO022 16S ribosomal RNA gene, partial sequence
14537928	TM7 phylum sp. oral clone DR034 16S ribosomal RNA gene, partial sequence
14537929	Actinomyces sp. oral strain Hal-1065 16S ribosomal RNA gene, partial sequence
14537930	Actinomyces sp. oral strain Hal-1083 16S ribosomal RNA gene, partial sequence
14537932	Bifidobacterium sp. oral strain H6-M4 16S ribosomal RNA gene, partial sequence
14537933	Streptococcus sp. oral strain T1-E5 16S ribosomal RNA gene, partial sequence
14537934	Streptococcus sp. oral strain T4-E3 16S ribosomal RNA gene, partial sequence
14537936	Microbacterium sp. oral clone AV005b 16S ribosomal RNA gene, partial sequence
14537937	Leptothrix sp. oral clone AV011a 16S ribosomal RNA gene, partial sequence
14537938	Sphingomonas sp. oral clone AV069 16S ribosomal RNA gene, partial sequence
14537939	Caryophanon sp. oral clone AV085 16S ribosomal RNA gene, partial sequence
14537940	Pedobacter sp. oral clone AV100 16S ribosomal RNA gene, partial sequence
14537942	Sphingomonas sp. oral clone AW030 16S ribosomal RNA gene, partial sequence
14537943	Leptothrix sp. oral clone AW043 16S ribosomal RNA gene, partial sequence
14537944	Caryophanon sp. oral clone AW086 16S ribosomal RNA gene, partial sequence
14537945	Treponema sp. oral clone BZ013 16S ribosomal RNA gene, partial sequence
14537946	Holophaga sp. oral clone CA002 16S ribosomal RNA gene, partial sequence
14537947	Beta proteobacterium oral clone CA004 16S ribosomal RNA gene, partial sequence
14537948	Bdellovibrio sp. oral clone CA006 16S ribosomal RNA gene, partial sequence
14537949	Paenibacillus sp. oral clone CA007 16S ribosomal RNA gene, partial sequence
14537950	Deinococcus sp. oral clone CB003
14537951	Leptotrichia sp. oral clone FB074 16S ribosomal RNA gene, partial sequence
14537952	Peptostreptocooccus sp. oral clone FG014 16S ribosomal RNA gene, partial sequence
14537953	Flavobacterium-like sp. oral clone AY017 16S ribosomal RNA gene, partial sequence
14537954	Streptococcus sp. oral clone AY020 16S ribosomal RNA gene, partial sequence
14537955	Xanthomonas sp. oral clone AY088 16S ribosomal RNA gene, partial sequence
14537956	Pseudomonas sp. oral clone AZ002 16S ribosomal RNA gene, partial sequence
14537957	Flavobacterium-like sp. oral clone AZ105 16S ribosomal RNA gene, partial sequence
14537958	Flavobacterium-like sp. oral clone AZ123 16S ribosomal RNA gene, partial sequence
14537959	Streptococcus sp. oral clone BE024 16S ribosomal RNA gene, partial sequence
14537960	Prevotella sp. oral clone BE073 16S ribosomal RNA gene, partial sequence
14537961	Eubacterium sp. oral clone BE088 16S ribosomal RNA gene, partial sequence
14537962	Actinomyces sp. oral clone BL008 16S ribosomal RNA gene, partial sequence
14537963	Prevotella sp. oral clone BR014 16S ribosomal RNA gene, partial sequence
14537964	Porphyromonas sp. oral clone BR037 16S ribosomal RNA gene, partial sequence
14537965	Catonella sp. oral clone BR063 16S ribosomal RNA gene, partial sequence
14537966	Eubacterium sp. oral clone BR088 16S ribosomal RNA gene, partial sequence
14537968	Peptostreptococcus sp. oral clone BS044 16S ribosomal RNA gene, partial sequence
14537969	Porphyromonas sp. oral clone BS045 16S ribosomal RNA gene, partial sequence
14537971	Eubacterium sp. oral clone BS091 16S ribosomal RNA gene, partial sequence
14537972	Eubacterium sp. oral clone BU014 16S ribosomal RNA gene, partial sequence
14537973	Prevotella sp. oral clone BU035 16S ribosomal RNA gene, partial sequence
14537975	Megasphaera sp. oral clone BU057 16S ribosomal RNA gene, partial sequence
14537976	Eubacterium sp. oral clone BU061 16S ribosomal RNA gene, partial sequence
14537977	TM7 phylum sp. oral clone BU080 16S ribosomal RNA gene, partial sequence
14537978	Capnocytophaga sp. oral clone BU084 16S ribosomal RNA gene, partial sequence
14537979	Eubacterium sp. oral clone EH006 16S ribosomal RNA gene, partial sequence
14537980	Leptotrichia sp. oral clone EI013 16S ribosomal RNA gene, partial sequence
14537981	Leptotrichia sp. oral clone EI022 16S ribosomal RNA gene, partial sequence
14537982	Eubacterium sp. oral clone EI074 16S ribosomal RNA gene, partial sequence
14537983	Streptococcus sp. oral clone EK048 16S ribosomal RNA gene, partial sequence
14537985	Selenomonas sp. oral clone EY047 16S ribosomal RNA gene, partial sequence
14537986	Catonella sp. oral clone EZ006 16S ribosomal RNA gene, partial sequence
14549203	Klebsiella oxytoca gene for 16S rRNA
15004605	Alpha proteobacterium sp. oral clone AW149 16S ribosomal RNA gene, partial sequence
15004607	Paenibacillus sp. oral clone BZ008 16S ribosomal RNA gene, partial sequence
16612183	Fusobacterium sp. oral clone BS011 16S ribosomal RNA gene, partial sequence
16612184	Streptococcus sp. oral clone DN025 16S ribosomal RNA gene, partial sequence
16612185	Streptococcus sp. oral clone DP009 16S ribosomal RNA gene, partial sequence
16612186	Prevotella sp. oral clone FM005 16S ribosomal RNA gene, partial sequence
16612187	Streptococcus sp. oral clone FN042 16S ribosomal RNA gene, partial sequence
16612188	Streptococcus sp. oral clone FN051 16S ribosomal RNA gene, partial sequence
16612189	Streptococcus sp. oral clone FO042 16S ribosomal RNA gene, partial sequence
16612190	Streptococcus sp. oral clone FP015 16S ribosomal RNA gene, partial sequence
16612191	Leptotrichia sp. oral clone FP036 16S ribosomal RNA gene, partial sequence
16612192	Streptococcus sp. oral clone FP064 16S ribosomal RNA gene, partial sequence
17932737	Nitrosomonas eutropha partial 16S rRNA gene, isolate Nm57
18105088	Desulfovibrio sp. oral clone BB161 16S ribosomal RNA gene, partial sequence
28274362	Streptococcus mutans strain ATCC 25175 16S ribosomal RNA gene, complete sequence
28436387	Bradyrhizobium elkanii 16S ribosomal RNA gene, partial sequence; tRNA-Ile and tRNA-Ala genes, complete sequence; and 23S ribosomal RNA gene, complete sequence
29165644	Prevotella sp. oral clone BS041 16S ribosomal RNA gene, partial sequence
