# Supplementary material for: Datasets used to discover the microbial signatures of oral dysbiosis, periodontitis and edentulism in humans
Source: Data Brief. 2016 Nov 19;10:30–2. doi: 10.1016/j.dib.2016.11.051 (PMC5137327; doi:10.1016/j.dib.2016.11.051)
Supplement: Supplementary file 2 — Supplementary material Table 1. GI numbers for the 16S rRNA gene sequences of 597 oral bacteria. Table 2. Median abundances for the 576 rRNA genes and 16 patient samples based on individual probe calibration. Table 3. Abundances for the 567 rRNA genes and 16 patient samples based on aggregate probe calibration. [file mmc2.zip › Table 2.xls]

## Sheet: Sheet1
Gis	Genus	Species	#probes	CF11	CF13	CM14	CM7	EF1	EF16	EF3	EM9	HF12	HF8	HM10	HM15	PF5	PF6	PM2	PM4
2507	Candida	albicans	1442	1.80899	2.76108	2.35176	8.55156	3.28672	4.90005	7.97813	5.97691	2.31716	3.13427	1.85982	3.14718	4.20571	3.10903	4.46767	6.95908
142272	Agrobacterium	tumefaciens	325	1.84257	2.7617	2.36505	8.94337	3.22593	5.12371	8.1323	5.84197	2.31675	3.17432	1.89745	3.21434	4.21015	3.25492	4.43438	7.04242
173700	Achromobacter	xylosoxidans	296	1.78621	2.71759	2.27458	8.65781	3.21553	4.83859	7.73301	5.79727	2.30371	3.07024	1.8376	3.20675	4.11122	3.10859	4.31771	6.80725
174052	Cardiobacterium	hominis	114	1.76948	2.73133	2.27378	8.74507	3.13308	4.66481	7.88338	5.78773	2.34438	3.07989	1.78792	3.24121	4.19643	3.1901	4.53793	6.63507
174111	Chlamydia	pneumoniae	926	1.79834	2.79815	2.31901	8.70009	3.22941	4.95197	7.99003	5.94765	2.3472	3.2059	1.8386	3.23449	4.24835	3.19276	4.49687	6.97888
174375	Escherichia	coli	13	1.87483	2.70676	2.95986	8.45625	3.04355	4.95145	7.52388	5.49156	2.17203	3.16145	1.86162	3.17422	3.892	2.66219	4.14105	6.67719
174803	Helicobacter	pylori	602	1.82813	2.82378	2.37608	8.83167	3.29098	4.96435	8.10311	5.95383	2.36229	3.18862	1.88452	3.29939	4.29974	3.15355	4.43741	7.16428
174985	Suttonella	indologenes	385	1.81811	2.82967	2.38517	8.90192	3.31982	5.0241	8.10582	5.97816	2.31737	3.20597	1.84424	3.26683	4.31676	3.2003	4.52344	7.10508
506500	Caryophanon	tenue	203	1.83159	2.82351	2.33082	8.96775	3.25531	4.94362	8.32802	5.95535	2.34175	3.19286	1.88492	3.27804	4.29243	3.34451	4.66086	7.16901
535039	Erythromicrobium	ramosum	182	1.76544	2.74776	2.30641	8.65979	3.15258	4.79112	7.78876	5.74274	2.31436	3.10894	1.82818	3.2214	4.25969	3.17523	4.496	6.86877
895914	Bartonella	melophagi	284	1.84402	2.81131	2.39383	8.91082	3.29775	5.07558	8.1081	5.89783	2.37643	3.22193	1.82103	3.42556	4.30261	3.19021	4.39549	6.97982
903619	Ewingella	americana	272	1.83187	2.81908	2.38046	8.92081	3.31573	5.07162	8.03288	5.99158	2.40323	3.2294	1.89199	3.38584	4.41245	3.14983	4.56389	6.98306
929751	Oribaculum	catoniae	37	1.88075	2.6925	2.52742	9.03768	3.25687	5.03914	8.31233	5.92946	2.40881	3.22142	1.82342	3.49821	4.33834	3.57553	4.66271	7.36911
1067117	Catonella	morbi	118	1.71176	2.6232	2.22444	7.95104	3.03347	4.64217	7.075	5.47351	2.14529	3.01632	1.7999	2.92465	4.07465	3.03161	4.24335	6.21875
1067136	Johnsonella	ignava	401	1.77729	2.7048	2.37656	8.61168	3.15253	4.88166	7.89196	5.69985	2.37172	3.09911	1.81752	3.15727	4.11287	3.09764	4.28152	6.84776
1216171	Leuconostoc	mesenteroides	184	1.81239	2.84542	2.444	9.28145	3.34105	5.16252	8.31545	6.10314	2.32834	3.28067	1.91087	3.35052	4.26842	3.14149	4.58614	7.2143
1236669	Rhizobium	loti	276	1.79423	2.73342	2.31232	8.63409	3.17268	4.799	8.03315	5.74974	2.25328	3.14906	1.85275	3.19496	4.24332	3.22177	4.45082	6.79333
2209038	Enterobacter	sakazakii	142	1.86088	2.84094	2.23653	8.79464	3.2609	5.01965	7.86725	5.97799	2.41623	3.10787	1.88884	3.29121	4.2646	3.15727	4.35028	6.95632
2290233	Afipia	broomeae	153	1.81127	2.78488	2.35227	8.77759	3.22588	4.90035	7.9364	5.74544	2.30112	3.08809	1.92866	3.13247	4.04345	3.10973	4.27098	6.97483
2290243	Afipia	genosp.	156	1.79692	2.65773	2.27808	8.42767	3.17871	4.65128	7.64985	5.54416	2.23732	3.13809	1.79573	3.14123	4.02801	3.15949	4.40228	6.63802
2290248	Afipia	genosp.	478	1.81083	2.75516	2.30065	8.70024	3.20899	4.81318	8.02886	5.74424	2.35352	3.13642	1.83501	3.11673	4.13717	3.09843	4.33905	6.9797
2582419	Sphingomonas	sp.	200	1.79006	2.67585	2.36811	8.61457	3.23515	4.86996	8.11748	5.8431	2.34455	3.09144	1.80143	3.1413	4.12826	3.03395	4.19808	7.04734
2764819	Stomatococcus	mucilaginosus	291	1.67076	2.52489	2.16204	8.07754	3.19778	4.48351	7.24246	5.41432	2.27811	2.90257	1.76246	2.89406	3.90723	2.8917	4.07857	6.22916
2832441	Comamonas	sp.	16	1.80357	2.81073	2.35386	8.32515	3.0238	4.95565	7.62553	6.25974	2.15532	3.14641	1.77464	3.05937	3.72495	2.9954	4.40886	6.86488
2832894	Janthinobacterium	lividum	55	1.82006	2.82363	2.60372	9.34811	3.30011	5.23316	8.02981	5.82873	2.43179	3.19104	1.91764	3.46456	4.36952	3.31835	4.58569	7.14104
3462610	Delftia	acidovorans	119	1.7891	2.61964	2.31258	8.57147	3.17245	4.79717	7.85085	5.66349	2.35566	3.18317	1.8336	3.30148	4.18615	3.07719	4.27942	6.86066
3894324	Delftia	acidovorans	3	1.59683	2.71298	2.52674	8.6216	3.02362	5.12185	8.39766	6.41596	2.16175	3.5341	2.12913	3.32082	3.98626	3.76336	5.25917	7.47539
4140241	Mogibacterium	pumilum	162	1.77171	2.69905	2.30521	8.2893	3.12267	4.72366	7.88258	5.70751	2.2617	3.10381	1.7915	3.03174	4.07578	2.93508	4.0329	6.86484
4140242	Mogibacterium	vescum	83	1.8358	2.80191	2.40172	8.54553	3.23786	5.18511	7.78292	6.08811	2.33382	3.17638	1.85274	3.19745	4.40572	3.27175	4.5093	6.60245
4877980	Cardiobacterium	sp.	178	1.73016	2.73243	2.26254	8.27677	3.11372	4.69681	7.59093	5.54023	2.38937	3.12162	1.80482	2.97128	3.90909	2.97729	4.24855	6.42764
4877981	Cardiobacterium	sp.	94	1.77595	2.86764	2.26219	8.90815	3.41359	5.08546	8.28359	5.98807	2.25692	3.14172	1.86414	3.32273	4.51697	3.12354	4.81686	7.01799
4995821	Stenotrophomonas	maltophilia	55	1.78988	2.70209	2.31574	8.23484	3.22591	4.52494	7.61062	5.57579	2.25659	3.06043	1.92328	2.97848	4.0329	3.07825	4.29935	6.70222
5725307	Methanobrevibacter	sp.	1103	1.83127	2.77765	2.40615	8.75054	3.25371	4.96606	8.01111	5.86869	2.31272	3.17086	1.87107	3.21555	4.21136	3.18887	4.46049	6.87263
5911788	Centipeda	periodontii	58	1.88618	2.80432	2.36096	9.33427	3.14901	5.13019	8.12497	5.93181	2.44889	3.24724	1.85588	3.41045	4.3835	3.09667	4.66929	7.28645
6478168	Proteus	mirabilis	355	1.8009	2.78096	2.30262	8.63562	3.2671	4.83819	7.94402	5.81853	2.36945	3.1347	1.82899	3.28462	4.1944	3.22584	4.55795	6.89647
6942242	Mogibacterium	diversum	114	1.71877	2.60887	2.32835	8.51105	3.14273	4.77164	7.84787	5.5089	2.10549	2.97173	1.72523	2.56176	4.18051	2.92315	4.27638	6.62805
7637526	Bulleidia	extructa	409	1.81405	2.83472	2.36918	8.75825	3.24276	4.83547	7.90991	5.8915	2.33418	3.14087	1.85707	3.16452	4.12676	3.26946	4.51731	6.9536
9650682	Desulfomicrobium	orale	620	1.74214	2.65984	2.26865	8.39866	3.10991	4.75111	7.64963	5.46625	2.23119	3.02651	1.80583	3.11481	4.00071	3.04006	4.21658	6.65522
9837446	Dermabacter	sp.	362	1.79773	2.81423	2.33648	8.90155	3.30019	5.05046	8.13114	5.7776	2.29566	3.17776	1.88845	3.12858	4.17342	3.12936	4.3692	7.11552
9837462	Catonella	sp.	219	1.86748	2.83588	2.41185	9.07408	3.34146	5.02325	8.27731	6.13899	2.37031	3.28466	1.86789	3.46289	4.25408	3.1788	4.56183	7.19204
9858888	Flexistipes-like	sp.	682	1.76665	2.77852	2.29918	8.57074	3.13943	4.95058	7.76462	5.72115	2.2473	3.0898	1.82641	3.22402	4.15134	3.19382	4.3957	6.86907
9858889	Flexistipes-like	sp.	265	1.79445	2.75187	2.33886	8.71795	3.16569	4.8197	7.88936	5.75968	2.24576	3.09613	1.85214	3.28263	4.16307	3.08366	4.45483	6.91929
9858891	Flexistipes-like	sp.	137	1.52594	2.43416	2.06822	6.98377	2.78432	3.96481	6.61069	4.82804	1.97398	2.67361	1.58894	2.50256	3.79244	2.8065	3.85559	5.80039
9988916	Solobacterium	sp.	113	1.77804	2.85416	2.24807	8.78756	3.24905	5.12186	7.71938	6.00055	2.33267	3.08494	1.8667	3.42162	4.44969	3.22759	4.43431	6.63039
9988934	Porphyromonas-like	sp.	647	1.71361	2.62923	2.20701	8.23415	3.06986	4.61781	7.53343	5.54512	2.20269	3.01394	1.74194	3.05706	4.14323	3.07084	4.14611	6.5496
9988935	Porphyromonas-like	sp.	631	1.72088	2.69583	2.22764	8.37055	3.0991	4.7294	7.66775	5.57738	2.18508	3.02687	1.7684	2.99081	4.09962	3.02079	4.25421	6.6942
10048306	Lautropia	sp.	94	1.82753	2.71113	2.24594	8.3406	3.17726	4.85435	7.77821	5.63845	2.31758	3.15421	1.78042	3.32543	4.16134	2.8734	4.27595	6.60007
10048312	Desulfobulbus	sp.	113	1.77936	2.67767	2.44195	8.51994	3.12411	4.73999	7.68285	5.65997	2.34576	3.09255	1.80329	3.16832	4.16163	3.46783	4.54814	6.72585
10048313	Desulfobulbus	sp.	101	1.76247	2.65291	2.26304	8.48027	3.09445	4.7955	7.84578	5.31117	2.3045	2.99845	1.83057	3.04788	3.91631	2.99656	4.22415	6.733
10719613	Eggerthella	lenta	515	1.76975	2.69161	2.26236	8.76582	3.13048	4.82263	7.69578	5.46861	2.27165	3.0462	1.84203	3.04886	4.02042	3.17705	4.25035	6.84572
10946533	Actinobaculum	sp.	492	1.7728	2.63025	2.2699	8.18647	3.15763	4.70368	7.57101	5.57782	2.23891	3.0206	1.80285	3.02334	4.0345	3.06268	4.23353	6.69507
12965361	Leuconostoc	lactis	216	1.77226	2.75916	2.41885	8.75268	3.21887	5.00011	7.92837	5.95828	2.26258	3.14097	1.83925	3.34535	4.31409	3.15577	4.52883	6.97772
13241796	Simonsiella	crassa	200	1.82189	2.84956	2.30702	8.38031	3.28594	4.98272	7.85746	5.80086	2.37738	3.16068	1.83747	3.30384	4.26042	3.02931	4.33271	6.92777
13241800	Simonsiella	muelleri	20	1.59653	2.39152	2.2531	7.25859	2.66255	4.3836	6.60687	4.55101	2.17992	2.85273	1.66772	2.53093	3.45728	2.60196	4.07183	5.42505
13241801	Simonsiella	muelleri	26	1.96704	2.90013	2.38615	9.22495	3.1892	5.00324	8.10664	5.56609	2.44009	3.27933	1.90271	3.38445	3.95334	2.97048	3.97948	7.40224
13241805	Simonsiella	sp.	125	1.78784	2.77704	2.38179	9.01524	3.33339	5.05506	8.15554	5.89073	2.39569	3.19759	1.89612	3.194	4.2964	3.15168	4.38777	7.1639
13241808	Simonsiella	steedae	146	1.83962	2.84869	2.353	8.77085	3.25473	5.05775	7.9729	5.98805	2.35979	3.19137	1.87743	3.15743	4.18254	3.1502	4.35732	7.14944
13507079	Tropheryma	whippelii	497	1.76914	2.70728	2.33162	8.74614	3.17362	4.75869	7.90597	5.70105	2.32109	3.06708	1.85581	3.06352	4.03478	3.07829	4.33362	6.79102
14537937	Leptothrix	sp.	292	1.79511	2.76721	2.41888	8.68361	3.15177	4.91786	7.79593	5.68744	2.36984	3.11117	1.83806	3.32116	4.2447	3.02499	4.25332	6.87507
14537938	Sphingomonas	sp.	204	1.79238	2.67535	2.25799	8.60479	3.14729	4.8484	7.68173	5.82849	2.29853	3.11306	1.79373	3.185	4.14038	3.12068	4.40001	6.87959
14537939	Caryophanon	sp.	178	1.8373	2.80685	2.36854	8.87527	3.32357	4.82496	7.93503	5.85694	2.3559	3.1634	1.86589	3.31655	4.21953	3.15907	4.52257	6.90122
14537940	Pedobacter	sp.	418	1.81554	2.81739	2.32309	8.76818	3.23442	4.93317	7.97202	5.81611	2.36273	3.13875	1.83412	3.15081	4.18928	3.1358	4.37958	6.92492
14537942	Sphingomonas	sp.	206	1.77269	2.76248	2.26304	8.5925	3.13455	4.7971	7.8643	5.66457	2.27258	3.08321	1.80322	3.02866	3.9578	2.99565	4.13481	6.65322
14537943	Leptothrix	sp.	33	1.84208	2.64795	2.35087	8.89082	3.35564	4.83359	7.76962	6.14018	2.54013	3.18513	1.82641	3.24855	4.28425	3.06372	4.53939	6.79599
14537944	Caryophanon	sp.	40	1.72245	2.75501	2.30537	8.2981	3.02796	4.76417	7.71525	5.6718	2.16392	2.96564	1.74034	2.94402	4.2588	3.02518	4.25667	6.66661
14537946	Holophaga	sp.	703	1.79044	2.74767	2.25533	8.60798	3.21187	4.82137	7.84361	5.785	2.29288	3.08437	1.85521	3.1175	4.07148	3.1557	4.40942	6.91032
14537948	Bdellovibrio	sp.	751	1.8076	2.84043	2.37451	9.00178	3.26334	5.03649	8.02157	5.90296	2.35533	3.17469	1.84166	3.37721	4.29011	3.21486	4.54919	7.05747
14537950	Deinococcus	sp.	790	1.77948	2.74154	2.30346	8.56833	3.19705	4.79543	7.73089	5.69126	2.29012	3.10432	1.82406	3.12671	4.11223	3.10911	4.3533	6.78557
14537953	Flavobacterium-like	sp.	597	1.80314	2.75016	2.34499	8.77381	3.19365	4.87183	8.02474	5.86033	2.29271	3.13501	1.85882	3.21603	4.10892	3.21058	4.41268	6.9938
14537957	Flavobacterium-like	sp.	795	1.76973	2.76715	2.29336	8.69564	3.17998	4.84672	7.90902	5.82474	2.32474	3.14874	1.82432	3.13217	4.15894	3.13701	4.42809	6.86461
14537958	Flavobacterium-like	sp.	499	1.7896	2.76363	2.31231	8.69659	3.2193	4.88323	7.88671	5.75192	2.34445	3.18564	1.82073	3.22444	4.2491	3.11952	4.38596	6.86955
14537965	Catonella	sp.	232	1.82141	2.83232	2.31942	8.77711	3.22935	4.8554	7.95529	5.90499	2.44186	3.16065	1.84475	3.31771	4.34834	3.19383	4.52966	6.94096
14537986	Catonella	sp.	199	1.77215	2.72605	2.37584	8.51328	3.21019	4.74771	7.72806	5.66893	2.30705	3.09566	1.80772	3.02897	4.12367	3.00275	4.17879	6.63136
14549203	Klebsiella	oxytoca	65	1.8617	2.7381	2.39782	8.44689	3.24702	5.11284	7.8656	5.71639	2.19294	3.02725	1.85878	2.7637	4.09363	3.21185	4.46268	6.67712
38937	Atopobium	parvulum	260	1.73361	2.64638	2.31515	8.38619	3.10453	4.60728	7.64479	5.45528	2.23172	3.02147	1.76618	2.86256	3.98728	3.059	4.09838	6.69764
38966	Atopobium	rimae	13	1.67477	2.72611	2.65071	8.74454	2.98469	4.98394	7.74548	5.68259	2.53385	3.22797	1.84242	3.50767	3.98009	3.56142	4.58553	6.45808
39427	Bacillus	circulans	117	1.73724	2.73217	2.32859	8.31942	3.20917	4.80768	7.7961	5.73918	2.36018	3.05695	1.78511	3.2355	4.10301	3.03292	4.26086	6.80995
43402	Fusobacterium	nucleatum	15	1.72189	2.70678	2.68676	8.12632	2.87779	4.42673	6.80165	5.93484	2.70637	3.23956	1.59793	2.8008	4.46757	2.91281	4.19717	6.57547
43412	Fusobacterium	periodonticum	39	1.74065	2.64246	2.19325	8.41948	3.04127	4.73423	7.45396	5.76768	2.35496	2.9394	1.71855	3.28608	4.36556	3.45924	4.46721	6.50499
44124	Lactobacillus	plantarum	327	1.75256	2.6792	2.29926	8.40195	3.18821	4.66519	7.62958	5.72937	2.32593	3.08007	1.81328	3.24267	4.1241	3.02038	4.3574	6.72721
44982	Neisseria	gonorrhoeae	115	1.73489	2.64727	2.2435	8.26387	2.95978	4.6402	7.37097	5.5738	2.35894	3.0556	1.80778	2.86182	3.88429	2.97413	4.13311	6.42231
46927	Streptococcus	downei	70	1.75057	2.75763	2.25697	8.44642	3.17231	4.7769	7.69032	5.84464	2.2475	3.20639	1.81086	3.09623	4.08735	3.03153	4.37704	6.77264
47295	Streptococcus	pneumoniae	21	1.87808	2.90775	2.46915	9.036	3.26867	4.92117	8.23337	5.90016	2.18407	3.25308	2.01108	3.08915	3.6318	3.14151	4.58043	7.11607
47339	Streptococcus	parasanguis	18	1.52333	2.03493	1.81756	6.15985	3.1743	3.62371	7.36009	5.05165	1.95965	2.33905	1.32679	2.60503	3.43147	2.62943	3.46142	5.2938
47494	Streptococcus	oralis	2	1.80519	2.99942	2.26461	7.71524	3.35393	4.32555	6.87312	5.07402	2.36372	3.19357	1.70843	4.16818	4.25847	2.71168	3.60688	6.44777
47975	Streptococcus	vestibularis	35	1.81303	2.77732	2.19905	8.37517	3.20555	5.01166	7.97828	6.58289	2.43696	3.19678	1.68689	3.30342	4.15671	3.24957	4.37067	7.03501
173678	Actinobacillus	actinomycetemcomitans	58	1.80504	2.91123	2.218	8.89586	3.2358	4.99345	7.8636	6.10638	2.36811	3.16388	1.88491	3.15699	4.46786	3.27521	4.26456	7.02909
173682	Actinobacillus	actinomycetemcomitans	25	1.88809	2.57373	2.49349	7.75403	3.03174	4.82884	7.63862	5.44783	2.41793	3.11897	1.91118	3.32768	3.9658	2.87491	4.2121	6.77331
173871	Bifidobacterium	dentium	47	1.73823	2.65117	2.15894	8.6156	3.31658	4.68579	7.91234	5.29623	2.19688	3.04014	1.84933	3.14928	4.1121	3.04315	4.02218	6.77343
173918	Bacteroides	gracilis	197	1.68653	2.52852	2.16564	7.80346	2.89275	4.37757	7.21711	5.30178	2.26166	2.93462	1.67905	2.95479	3.98095	2.99786	4.2137	6.21461
173919	Bacteroides	ureolyticus	387	1.82475	2.9189	2.30129	9.01145	3.32954	5.06563	7.99671	6.17649	2.3393	3.18903	1.82972	3.29729	4.34858	3.20091	4.50604	7.19134
174010	Campylobacter	rectus	26	1.77991	2.66212	2.17303	7.04773	3.0553	4.11753	6.66426	5.11378	2.5271	2.95498	1.73666	2.91261	3.96392	2.81259	4.25013	6.00023
174012	Campylobacter	curvus	100	1.85529	2.9028	2.46952	8.75431	3.26351	5.09539	8.14777	6.08222	2.39154	3.266	1.84854	3.46535	4.46808	3.10669	4.78179	6.84267
174020	Campylobacter	showae	76	1.77451	2.73155	2.31404	8.34897	3.05464	4.54338	7.35408	5.5516	2.34227	3.11454	1.82148	3.13789	4.03942	3.05713	4.20915	6.69254
174023	Campylobacter	concisus	184	1.75084	2.62127	2.25531	8.25574	3.1346	4.61234	7.585	5.56809	2.22931	3.02823	1.77532	2.95279	3.92335	2.97775	4.17527	6.73694
174481	Eikenella	sp.	131	1.79202	2.75532	2.37627	8.96386	3.22903	4.93353	8.3189	5.77563	2.34945	3.14378	1.85604	3.16585	4.15712	3.40838	4.56959	7.05618
174482	Eikenella	corrodens	61	1.73273	2.37889	2.14697	7.90192	2.84318	4.22269	6.98155	4.94366	2.4808	2.89421	1.75884	2.77828	3.53316	2.80897	3.86992	6.07909
174517	Eubacterium	limosum	437	1.81501	2.81839	2.38874	8.88251	3.28728	5.07863	8.17756	5.95599	2.31415	3.19683	1.85465	3.3753	4.37433	3.16986	4.56485	7.11815
174677	Gemella	haemolysans	119	1.78914	2.73267	2.25625	8.71419	3.29645	4.70187	7.65144	5.95447	2.4413	3.15327	1.77206	3.38066	4.25483	3.03788	4.19168	6.64362
174763	Haemophilus	influenzae	67	1.8148	2.76453	2.32748	8.22853	3.2535	4.5337	7.74919	5.72501	2.30136	3.19158	1.87426	3.25497	4.37888	3.13331	4.55608	6.73367
174771	Haemophilus	aphrophilus	54	2.00138	2.98672	2.69689	9.57131	3.54056	5.6597	9.03179	6.52141	2.60941	3.45134	1.93421	3.72627	4.66488	3.42039	5.0777	7.53717
174772	Haemophilus	paraphrophilus	139	1.68511	2.53722	2.22059	8.19684	2.97688	4.57015	7.45839	5.39709	2.48386	3.00098	1.69538	3.13624	3.93852	2.90166	4.11374	6.16724
174773	Haemophilus	paraphrophilus	62	1.71114	2.80621	2.33269	8.64218	3.1247	4.92553	7.72349	5.93037	2.39234	3.17627	1.80879	2.90158	3.93455	3.33407	4.55656	6.82963
174775	Haemophilus	segnis	124	1.76883	2.71643	2.34555	8.53538	3.19936	4.91185	7.84691	5.89085	2.47316	3.10092	1.81395	2.9525	4.07642	3.24767	4.29971	6.95499
174784	Haemophilus	aegyptius	47	1.81966	2.77434	2.39091	8.68232	3.04967	5.15774	8.05685	5.67337	2.27691	3.18859	1.89831	2.92705	3.95141	3.04038	4.28289	6.94724
174982	Kingella	oralis	184	1.69623	2.70409	2.25268	8.06577	3.15308	4.76635	7.47669	5.6821	2.24225	3.01961	1.7658	2.78089	3.88401	2.99655	4.19693	6.57775
174983	Kingella	denitrificans	63	1.78179	2.85524	2.26779	8.12945	3.24271	4.94629	7.43048	5.76574	2.34237	3.14696	1.77211	3.06801	3.81609	2.89606	3.82065	6.85889
174986	Kingella	kingae	186	1.77129	2.73855	2.3851	8.58442	3.15801	4.91051	7.85925	5.78874	2.36	3.09534	1.81664	3.24588	4.20128	3.17459	4.28758	6.74409
175004	Lactobacillus	acidophilus	366	1.78746	2.76359	2.32863	8.53	3.17539	4.82743	7.72145	5.67846	2.22229	3.08367	1.8135	3.18142	4.07858	3.05827	4.34561	6.8519
175018	Lactobacillus	brevis	290	1.80964	2.74969	2.30665	8.77006	3.30764	4.86306	7.94335	5.94849	2.29928	3.14698	1.84039	3.22173	4.27185	3.08029	4.47796	6.94155
175019	Lactobacillus	buchneri	71	1.8388	2.73718	2.30616	8.76335	3.33504	4.96413	8.41113	6.01811	2.27091	3.16454	1.86584	3.31629	4.41332	3.16074	4.44419	7.20424
175028	Lactobacillus	gasseri	309	1.70235	2.60296	2.13858	8.03301	3.09787	4.51036	7.42304	5.5876	2.13547	2.9684	1.73224	2.95886	3.86657	2.93415	4.0514	6.30905
175044	Lactobacillus	catenaformis	524	1.78749	2.74552	2.289	8.70482	3.16836	4.82715	7.76829	5.63245	2.27842	3.09229	1.83456	3.14321	4.17005	3.18693	4.42563	6.76629
175327	Mycobacterium	neoaurum	318	1.8098	2.68468	2.3168	8.67598	3.24154	4.93568	7.9556	5.70762	2.2576	3.09701	1.87852	3.19287	4.19153	3.09224	4.41161	6.91045
175460	Moraxella	osloensis	172	1.79398	2.79446	2.45715	9.08683	3.26074	5.04609	8.20084	5.73729	2.37816	3.14445	1.87071	3.33422	4.35108	3.03528	4.44009	7.15931
175468	Mycoplasma	fermentans	451	1.835	2.85231	2.39343	8.96316	3.32694	5.0043	8.21491	5.99377	2.39105	3.20731	1.85544	3.34927	4.28108	3.2059	4.43731	7.15599
175469	Mycoplasma	hominis	240	1.8111	2.82421	2.41253	9.10859	3.25996	5.10055	8.17212	5.90989	2.40086	3.20905	1.84979	3.44447	4.34074	3.14741	4.3795	7.20709
175472	Mycoplasma	lipophilum	476	1.83182	2.90779	2.41916	8.98537	3.29477	5.0313	8.14996	6.2011	2.33454	3.24191	1.87114	3.31127	4.42697	3.21979	4.68881	7.06442
175482	Mycoplasma	salivarium	118	1.81268	2.69555	2.3002	8.41895	3.17613	4.72916	7.79209	5.88635	2.35075	3.18182	1.81789	3.45555	4.32674	3.21289	4.43183	6.83788
175554	Neisseria	polysaccharea	71	1.71494	2.67	2.45319	8.5872	2.99182	4.45788	7.5401	5.33801	2.4396	3.04798	1.76502	3.20791	3.99228	3.00493	4.19356	6.57012
175555	Neisseria	flavescens	53	1.69497	2.50632	2.11704	7.48469	2.89862	4.23149	6.65484	5.02732	2.53123	2.7632	1.60008	3.21696	3.92949	2.67212	3.66535	5.71575
175558	Neisseria	elongata	39	1.68446	2.5943	2.07071	8.58246	2.99844	4.78067	8.02674	5.60563	2.13675	3.19224	1.77761	3.2071	3.87757	2.99414	3.86421	6.49178
175560	Neisseria	denitrificans	59	1.88565	2.92425	2.35302	9.0568	3.20053	5.07562	8.23039	6.0442	2.36025	3.16813	1.91121	3.23013	4.25965	3.0927	4.42552	7.23198
175621	Peptostreptococcus	anaerobius	132	1.75441	2.7131	2.2349	8.36711	3.0773	4.55403	7.42156	5.45095	2.21212	3.06631	1.82337	2.96822	3.81811	3.10606	4.45962	6.6408
175717	Pseudomonas	diminuta	120	1.73811	2.68757	2.33269	8.5636	3.23319	4.75184	8.14514	5.57415	2.24185	3.01999	1.86349	2.97276	4.15617	3.14932	4.42701	6.7932
175870	Rothia	dentocariosa	61	1.70442	2.56965	2.32923	8.01948	3.1224	4.85585	7.92501	5.51232	2.20087	2.9419	1.86236	2.83325	3.68678	2.73036	4.08205	6.40407
176047	Streptococcus	salivarius	28	1.47515	2.13202	1.90163	6.39476	3.19439	3.89335	5.53244	5.37038	1.98053	2.30665	1.566	2.54944	3.63274	2.66297	3.31652	5.30225
289378	Prevotella	heparinolytica	284	1.80539	2.79404	2.31558	8.85274	3.21376	4.94165	8.09225	5.73387	2.28339	3.18204	1.84004	3.25737	4.10988	3.06759	4.31319	7.0037
289379	Prevotella	zoogleoformans	276	1.77056	2.69158	2.2877	8.57857	3.14146	4.70934	7.73369	5.54332	2.2427	3.07613	1.81359	3.03911	4.03292	3.11145	4.32822	6.71729
289382	Tannerella	forsythia	50	1.68044	2.63815	2.24315	7.50982	3.19679	4.65681	7.27386	5.62267	2.19679	2.97207	1.70645	2.70527	3.98881	3.12682	4.50708	6.43172
289578	Capnocytophaga	ochracea	69	1.87895	2.90835	2.34329	9.14391	3.1699	5.11376	8.01855	6.20262	2.3672	3.15156	1.91447	3.31594	4.16473	3.01432	4.31513	7.0584
289579	Capnocytophaga	sputigena	172	1.76549	2.83191	2.29409	8.60216	3.19001	4.71351	7.64929	5.6006	2.3909	3.17383	1.85529	3.22503	4.18083	3.15951	4.26384	6.76561
294287	Porphyromonas	endodontalis	89	1.77626	2.6731	2.35938	8.93222	3.26214	5.25008	7.81096	6.24074	2.2996	3.21069	1.7344	3.46615	4.50575	3.2105	4.68322	7.19166
294288	Porphyromonas	gingivalis	73	1.6006	2.37115	2.07612	7.61879	2.88757	4.09532	7.00392	5.22412	2.09256	2.81293	1.65234	2.67188	3.58287	2.6827	4.07704	6.26259
294420	Prevotella	denticola	49	1.77589	2.50717	2.25425	8.23461	3.05623	4.58695	7.31973	5.14279	2.11354	2.90844	1.70137	2.84161	3.84711	2.90218	4.01	6.15986
294422	Prevotella	intermedia	227	1.52049	2.26097	1.88362	6.79543	2.62915	3.91073	6.22392	4.43999	1.91339	2.59139	1.55476	2.39074	3.46893	2.6837	3.89682	5.49357
294423	Prevotella	melaninogenica	24	1.38256	2.08875	1.89753	6.09891	2.30593	3.52564	5.63147	4.04093	1.82578	2.51856	1.43561	2.33411	3.2934	2.18635	3.02494	4.92264
294425	Prevotella	nigrescens	57	1.76218	2.6611	2.25907	8.23656	3.04432	4.87951	7.38538	5.27463	2.10091	2.92778	1.76103	2.80823	4.09668	3.07162	4.33517	6.26498
294427	Prevotella	veroralis	41	1.82855	2.74995	2.34462	9.12565	3.24374	5.3053	7.78002	6.0631	2.43375	3.32787	1.81738	3.4224	4.28974	2.83983	4.25341	7.34663
294428	Prevotella	oris	65	1.68314	2.50974	2.12047	7.26317	2.80152	4.13215	6.64177	4.8178	2.16156	2.72027	1.7245	2.61841	3.53352	2.74958	4.0081	6.13505
294429	Prevotella	bivia	282	1.77298	2.77911	2.32745	8.76578	3.2336	4.92325	7.96285	5.95768	2.29721	3.11472	1.83073	3.26712	4.28931	3.12329	4.40855	7.08743
294430	Prevotella	buccalis	307	1.7935	2.79947	2.36012	8.65491	3.22121	4.89136	7.88101	5.69675	2.24293	3.13772	1.85877	3.23463	4.20073	3.12314	4.44553	6.86047
294432	Prevotella	buccae	352	1.74294	2.56724	2.23301	8.46893	3.03592	4.59544	7.45494	5.21942	2.21043	2.95409	1.79127	2.96269	3.92883	3.06343	4.18069	6.46167
294434	Prevotella	oralis	245	1.72502	2.61135	2.27506	8.1676	3.05612	4.62519	7.38012	5.5117	2.20668	2.98043	1.817	2.88009	3.90763	3.03799	4.23771	6.65893
294435	Prevotella	loescheii	126	1.7653	2.73805	2.23001	9.00291	3.15629	4.70527	7.83035	5.53736	2.29361	3.03058	1.91139	3.06529	4.04671	3.31616	4.31345	6.879
303715	Ochrobactrum	anthropi	230	1.82508	2.87413	2.3057	8.91502	3.31608	5.07068	8.21703	6.02479	2.37022	3.23469	1.8796	3.2043	4.34016	3.19527	4.56829	7.15742
309589	Neisseria	weaveri	73	1.89831	2.93587	2.69479	9.25645	3.41624	5.40917	8.60041	6.37616	2.48447	3.27913	1.91647	3.69438	4.86792	3.11815	4.61744	7.45435
312116	Streptococcus	thermophilus	120	1.758	2.68777	2.24812	8.41132	3.17258	4.7187	7.64094	5.5035	2.29441	3.02043	1.75051	3.0218	4.0001	2.9203	4.0447	6.47821
405155	Gemella	morbillorum	65	1.86998	2.9018	2.43094	8.69563	3.35849	4.77787	7.83766	6.09628	2.51688	3.27278	1.7866	3.23311	4.28153	3.00555	4.44204	6.98345
434321	Staphylococcus	hominis	94	1.85466	2.84686	2.44558	8.97404	3.24242	4.96625	8.57781	6.31541	2.45321	3.29217	1.87495	3.25216	4.24272	3.02105	4.47302	7.47486
454180	Peptostreptococcus	asaccharolyticus	439	1.80803	2.74688	2.36109	8.79888	3.24222	4.89547	7.89843	5.80443	2.3359	3.16871	1.79346	3.2137	4.19089	3.03204	4.32714	6.84996
454184	Peptostreptococcus	micros	94	1.85128	2.84196	2.38621	8.63447	3.17698	5.01996	8.13427	6.22836	2.43721	3.2422	1.82721	3.5382	4.39106	3.1755	4.4386	7.14344
454441	Peptostreptococcus	magnus	401	1.79088	2.82578	2.40176	8.67648	3.19669	4.97665	7.99882	5.96579	2.31351	3.15678	1.81718	3.17422	4.16635	3.05877	4.38669	6.83797
454446	Peptostreptococcus	prevotii	429	1.80603	2.75837	2.31089	8.57152	3.17969	4.91432	7.96684	6.00361	2.30718	3.08243	1.80048	3.08061	4.06582	3.09291	4.35028	6.90986
459531	Mycoplasma	genitalium	265	1.81359	2.88001	2.39305	9.03275	3.31137	5.09193	8.2918	6.17015	2.37892	3.23618	1.85849	3.42714	4.40244	3.27435	4.57288	7.20715
509071	Prevotella	nigrescens	154	1.71361	2.55081	2.26124	8.3984	3.04463	4.47898	7.51461	5.3646	2.23182	3.0159	1.81291	2.87195	3.86325	3.10684	4.2194	6.50108
509140	Porphyromonas	gingivalis	89	1.68804	2.50139	2.13279	7.99588	2.95936	4.59384	7.09935	5.11981	2.14962	2.87311	1.79267	2.89458	3.81696	2.76881	3.9275	6.20261
516855	Variovorax	paradoxus	236	1.82506	2.76669	2.34024	8.95783	3.26313	5.08768	7.95652	5.93938	2.34102	3.15325	1.88292	3.22332	4.38004	3.26229	4.5312	7.05122
530291	Eubacterium	nodatum	360	1.67434	2.64779	2.19685	7.96779	3.03517	4.60937	7.30582	5.46999	2.15314	2.98974	1.71565	2.89148	3.96802	3.03963	4.12472	6.46631
530378	Eubacterium	nodatum	306	1.75474	2.70945	2.25887	8.55338	3.13644	4.73828	7.70518	5.58848	2.27937	3.08102	1.79914	3.02594	4.08407	2.90052	4.19185	6.7882
535115	Clostridium	tetanomorphum	525	1.79876	2.78956	2.33612	8.82441	3.19014	4.93914	7.90937	5.87584	2.31113	3.15861	1.83838	3.2378	4.13629	3.16321	4.39956	6.85679
535118	Gram-negative	coccus	111	1.7739	2.80474	2.20741	8.62764	3.20026	4.78951	7.93373	5.84505	2.30165	3.15418	1.83202	3.25199	4.23225	3.19663	4.45975	6.87664
576603	Staphylococcus	aureus	103	1.54383	2.4202	1.8996	6.80457	2.74963	4.28299	6.7409	8.80681	1.9437	2.69011	1.56911	2.54972	3.51301	2.73064	3.46982	5.84814
576605	Staphylococcus	capitis	18	1.76646	2.50542	2.02335	8.01567	2.81825	3.99534	6.92768	4.92094	2.15001	2.86709	1.8625	2.97992	3.67334	3.47833	4.2593	5.86621
576608	Staphylococcus	saccharolyticus	46	1.69712	2.65079	2.22558	8.27158	3.04381	4.67667	7.40827	5.41925	2.08091	3.07886	1.68023	2.62768	3.82224	2.86343	4.2303	6.50441
576609	Staphylococcus	warneri	96	1.82661	2.85504	2.42502	9.20777	3.28814	5.03082	8.25492	5.98347	2.34025	3.14493	1.87661	3.2828	4.28948	3.1975	4.4295	7.28477
665608	Corynebacterium	accolens	214	1.84402	2.71549	2.35295	8.70022	3.26581	4.95198	7.88184	5.8258	2.33336	3.15184	1.87851	3.20803	4.20453	3.33229	4.5534	6.92139
762795	Eubacterium	yurii	156	1.79554	2.89406	2.3348	8.6454	3.20823	4.99333	7.9344	6.05697	2.43615	3.2782	1.86624	3.1733	4.50345	3.17965	4.59185	6.98511
793882	Veillonella	atypica	75	1.13225	1.69912	1.56074	4.70068	1.96962	2.78655	4.03597	6.04209	1.59212	2.09709	1.19545	2.01924	2.87578	1.83067	2.45419	3.64835
793883	Veillonella	dispar	40	1.67553	2.60775	2.05631	8.02691	3.02993	4.72153	7.21401	5.50932	2.19131	2.86901	1.67454	2.88969	3.88995	2.81678	4.33496	6.39129
793884	Veillonella	parvula	22	1.80044	2.57964	2.13248	7.10611	2.96118	4.30406	6.80067	5.53758	2.18825	2.92511	1.70142	3.37132	3.85983	2.97293	3.91985	6.09402
853707	Actinomyces	odontolyticus	36	1.52177	2.23198	1.87985	6.65615	3.19333	3.68938	6.43605	4.43854	1.96754	2.71154	1.54556	2.39847	4.07908	2.98233	3.70871	5.48437
854684	Leptotrichia	buccalis	161	1.80967	2.65659	2.25085	8.881	3.09843	4.74437	7.97305	5.57904	2.33232	3.06568	1.84253	3.23603	4.13287	3.17263	4.36071	6.74473
984035	Moraxella	lacunata	211	1.81363	2.80504	2.35984	8.7877	3.29396	4.89403	8.08528	5.92569	2.35796	3.21099	1.86744	3.38239	4.40232	3.32202	4.4641	6.92178
1006655	Dialister	pneumosintes	450	1.77359	2.75705	2.32653	8.63397	3.14039	4.82544	7.76785	5.59119	2.27249	3.07571	1.80914	3.11271	4.19729	3.05691	4.29537	6.80869
1039429	Unidentified	beta	76	1.81003	2.88499	2.25791	8.76419	3.28843	4.99528	8.16364	6.0381	2.45742	3.14182	1.92584	3.00766	3.99735	3.16175	4.30425	7.00217
1061061	Corynebacterium	diphtheriae	163	1.83307	2.72652	2.38515	8.7838	3.28356	4.98269	8.17046	5.78738	2.36896	3.15265	1.87233	3.23922	4.16668	3.02691	4.38468	6.94478
1061098	Corynebacterium	matruchotii	113	1.83493	2.65396	2.26985	8.65194	3.20678	4.87851	7.80715	5.8146	2.30352	3.09695	1.83042	3.30411	4.17294	3.1686	4.3439	6.85851
1061103	Corynebacterium	pseudodiphtheriticum	272	1.83705	2.68621	2.34053	8.64383	3.2302	4.91176	8.13818	5.88652	2.33144	3.15349	1.85969	3.17939	4.15057	3.21218	4.41664	7.00037
1067121	Corynebacterium	xerosis	270	1.8172	2.7626	2.32024	8.71206	3.27052	4.92196	8.00188	5.65046	2.30713	3.14947	1.89019	3.01011	4.09555	3.12264	4.28883	6.86012
1171623	Streptococcus	constellatus	42	1.69005	2.80973	2.22113	8.16246	2.93584	4.85869	7.3309	5.71977	2.13112	3.07704	1.76494	2.98988	3.8955	2.90063	3.93838	6.3849
1199608	Capnocytophaga	granulosa	48	1.77083	2.87254	2.42773	8.34647	3.08847	4.65173	7.81567	5.84594	2.60516	3.34602	1.85549	3.34166	4.3543	3.1847	4.30583	6.63174
1199611	Capnocytophaga	haemolytica	383	1.84919	2.85684	2.42561	9.05552	3.31272	5.12854	8.34185	6.09037	2.38156	3.25563	1.88531	3.3381	4.35079	3.33599	4.6236	7.24218
1199616	Capnocytophaga	sp.	311	1.85392	2.93584	2.3953	8.84509	3.3569	5.10565	8.16015	6.31596	2.35412	3.24592	1.86629	3.28399	4.25644	3.1981	4.60297	7.20913
1199945	Staphylococcus	epidermidis	26	1.72544	2.73288	2.34627	8.72574	3.1585	4.87028	8.38874	5.84698	2.34395	3.08792	1.75439	3.43341	4.5693	3.31745	4.58724	6.95743
1199949	Staphylococcus	haemolyticus	22	1.70354	2.82517	2.13304	8.34406	3.0112	5.11713	7.69024	6.27627	2.2119	3.18783	1.79545	3.40744	4.14525	2.94435	4.47494	7.02507
1199953	Staphylococcus	saprophyticus	49	1.8619	2.74242	2.39418	8.84384	3.26197	5.01828	7.96353	5.60469	2.31245	3.09155	1.76347	3.35265	4.09216	3.05553	4.32627	6.99042
1199955	Staphylococcus	simulans	150	1.8476	2.82312	2.32717	8.88088	3.25517	4.84538	8.00212	5.88618	2.30809	3.14767	1.85802	3.29554	4.21453	3.04075	4.39763	7.08518
1199956	Staphylococcus	xylosus	54	1.79174	2.70852	2.40034	8.82802	3.12532	5.00237	7.85116	5.87517	2.2195	3.12347	1.83479	3.27064	4.20907	3.09741	4.44929	6.91407
1209244	Bacillus	fusiformis	142	1.85639	2.7585	2.3383	8.6295	3.15327	5.00916	8.06428	6.06409	2.3141	3.15457	1.8706	3.18982	4.13395	3.15337	4.53798	6.75623
1279348	Capnocytophaga	gingivalis	37	1.68978	2.58216	2.31003	8.17493	3.11622	4.61863	7.64955	5.40861	2.55236	2.95611	1.84134	3.21613	3.9439	2.74595	3.90475	6.42998
1313963	Lactobacillus	oris	294	1.7523	2.7333	2.30353	8.39134	3.12344	4.63115	7.71952	5.55683	2.24548	3.03924	1.77991	2.97578	3.94615	3.05189	4.29987	6.53102
1498248	Treponema	maltophilum	49	1.926	2.86865	2.54049	9.80415	3.26919	5.26906	8.58399	5.96036	2.50837	3.43339	1.91836	3.25984	4.37838	3.16426	4.36794	7.58987
1513214	Eubacterium	saphenum	447	1.67766	2.56619	2.16371	8.01649	2.9795	4.50071	7.29614	5.39111	2.11005	2.88124	1.69281	2.83286	3.92464	2.95254	4.09369	6.3819
1565270	Mitsuokella	multiacidus	261	1.82123	2.82414	2.31301	8.58444	3.2509	4.85579	7.86373	5.81995	2.30368	3.14144	1.83906	3.19323	4.22618	3.13311	4.40202	6.77463
1565276	Prevotella	dentalis	371	1.71251	2.55786	2.18386	8.1381	3.03008	4.52519	7.42467	5.36635	2.17643	2.92952	1.80322	2.79479	3.79689	3.06957	4.13037	6.40187
1808583	Lactobacillus	paracasei	79	1.75349	2.69277	2.21614	8.25568	3.41905	4.6242	7.36199	5.36259	2.14752	2.98523	1.77366	3.13266	3.86822	2.95715	4.15823	6.27594
1838939	Actinomyces	gerencseriae	193	1.70711	2.46468	2.24675	7.88456	2.99898	4.4805	7.31515	5.20211	2.1988	3.01412	1.80105	2.86939	3.75553	2.90574	3.95993	6.523
1838940	Actinomyces	georgiae	100	1.71284	2.54143	2.21622	8.22961	3.14405	4.67062	7.48969	5.17386	2.18991	2.94296	1.82245	2.97028	3.95993	2.89315	4.16637	6.52168
1838944	Actinomyces	israelii	314	1.70603	2.5219	2.12783	8.12698	3.06275	4.52019	7.26101	5.26295	2.09206	2.88201	1.79703	2.75653	3.74436	2.98856	4.00688	6.38152
1838945	Actinomyces	meyeri	74	1.66357	2.60113	2.29911	8.05091	3.11696	4.682	7.21652	5.3793	2.22147	2.97048	1.76256	2.66252	3.82084	3.0463	4.21794	6.11697
1838946	Actinomyces	naeslundii	51	1.74795	2.42463	2.00076	7.70738	2.72237	4.23356	7.03207	4.96547	2.20976	2.66742	1.95377	2.35277	3.30224	2.72827	3.66298	5.98646
1838951	Actinomyces	viscosus	98	1.89354	2.65791	2.39001	8.73384	3.25267	5.02065	8.12949	5.85759	2.39295	3.13148	1.89772	3.47335	4.26801	3.02266	4.55545	7.05402
1848056	Lactobacillus	casei	19	1.65222	2.50357	2.27143	8.12038	2.80408	4.20369	7.56612	5.57539	2.19722	2.83248	1.64961	2.42795	3.17105	2.7645	4.00697	5.70162
1907091	Pseudomonas	aeruginosa	27	1.90028	2.83713	2.40389	9.74357	3.36093	6.13764	9.119	6.51574	2.43573	3.30088	2.0531	3.86351	4.97893	4.18031	5.21169	8.18985
1907102	Pseudomonas	fluorescens	268	1.76579	2.78621	2.3207	8.64068	3.21352	4.98742	7.9191	5.88163	2.2931	3.13575	1.79856	3.27379	4.24296	3.13283	4.45993	6.83944
1907106	Pseudomonas	pseudoalcaligenes	72	1.86865	2.81633	2.28548	8.71099	3.27165	4.94658	7.79869	6.07607	2.36006	3.22237	1.86375	3.21908	4.38863	3.13764	4.26068	7.15302
1944114	Streptococcus	pyogenes	145	1.80069	2.80793	2.3292	8.55731	3.30638	4.86047	7.7868	6.03461	2.34803	3.23601	1.76292	3.30501	4.31043	3.07326	4.42362	6.75904
2073386	Actynomyces	sp.	131	1.66583	2.51408	2.15345	7.83917	3.13461	4.4896	7.34969	5.39372	2.27003	2.98038	1.75131	3.00569	3.87428	3.06821	4.26002	6.2724
2108322	Prevotella	pallens	89	1.62738	2.57146	2.21981	7.71344	2.93442	4.16139	7.31367	5.28976	2.13965	2.88819	1.73693	2.90941	4.08873	2.65467	4.16403	6.24239
2155373	Moraxella	nonliquefaciens	135	1.8379	2.92017	2.37991	8.93584	3.41332	5.04777	8.04564	6.07582	2.38251	3.31753	1.95655	3.21837	4.34756	3.27218	4.6659	7.21897
2183312	Streptococcus	sanguis	41	1.82129	2.92634	2.60047	8.74051	3.24806	4.99987	7.97432	5.77179	2.29492	3.17123	1.83119	3.35614	4.44603	3.27479	5.00101	7.1451
2183313	Streptococcus	mitis	16	1.28376	2.44864	1.63983	1.53393	2.61895	3.74064	2.36827	5.81005	1.68513	2.98631	1.58487	2.28486	2.59844	2.349	3.47499	1.28138
2183314	Streptococcus	pneumoniae	29	1.79916	2.91533	2.26434	8.89639	3.14775	4.61553	7.88814	6.22568	2.21818	3.16648	1.85212	3.12683	4.40067	3.16777	4.5578	6.88564
2183315	Streptococcus	gordonii	14	1.54802	2.64035	2.38242	7.64593	2.83802	5.1511	6.6309	5.56	2.2279	3.23582	1.74868	3.58272	4.41932	3.56157	4.89586	5.76107
2183317	Streptococcus	parasanguis	24	1.4447	1.87212	1.70045	4.89545	2.35489	3.26316	5.2939	3.49014	1.76647	2.14879	1.39913	2.05299	3.27336	2.17736	2.98825	4.44451
2285968	Moraxella	osloensis	447	1.8364	2.8556	2.31934	8.99821	3.26344	5.00097	8.16811	6.08334	2.40795	3.25339	1.84971	3.21562	4.3205	3.24922	4.59385	7.20322
2314871	Unidentified	eubacterium	30	1.82323	2.73818	2.27042	8.84163	3.196	4.80659	7.9916	6.24921	2.51007	3.21742	1.84668	3.16172	4.01057	3.08302	4.63994	7.26545
2460062	Abiotrophia	elegans	125	1.74151	2.8021	2.22119	8.5821	3.20562	4.59975	7.75983	5.68854	2.30358	3.12712	1.79335	3.21129	4.0526	3.08812	4.20756	6.65856
2564229	Corynebacterium	durum	313	1.7593	2.62087	2.2017	8.2882	3.11075	4.60712	7.58517	5.42518	2.25472	3.01906	1.89169	3.10613	3.91902	3.00275	4.25098	6.50095
2569976	Fusobacterium	sp.	75	1.76147	2.48882	2.25063	7.73841	2.94803	4.34912	7.1632	5.70702	2.42547	2.89832	1.75768	2.71224	4.05733	2.95568	4.22952	6.45281
2578813	Streptococcus	thoraltensis	275	1.80633	2.81563	2.33187	8.57507	3.33697	4.9539	7.79397	6.05739	2.2833	3.20356	1.8176	3.20793	4.17144	3.10781	4.40066	6.94937
2580430	Brevundimonas	diminuta	195	1.75109	2.68817	2.28945	8.43474	3.13272	4.71748	8.00091	5.80826	2.3236	3.07563	1.83847	3.04872	4.04426	3.15737	4.36127	6.94901
2586351	Treponema	sp.	109	1.7936	2.90903	2.44029	8.82814	3.26157	5.03615	8.08386	6.41236	2.39955	3.1768	1.85333	3.04613	4.12534	3.23933	4.62523	7.0757
2586353	Treponema	sp.	69	1.66346	2.7828	2.36555	8.46946	3.13105	4.83006	7.56802	5.68567	2.15612	2.99686	1.71225	3.12066	4.03507	3.04487	4.32369	6.75873
2586354	Treponema	sp.	57	1.87352	2.80723	2.41323	9.28424	3.36215	5.36684	7.91058	6.13777	2.24233	3.25685	1.83772	3.32368	4.50296	3.74959	5.01022	6.95388
2586355	Treponema	sp.	89	1.74484	2.51927	2.17616	7.86339	3.04017	4.63317	7.14189	5.54719	2.22341	2.95698	1.81341	2.87147	3.96545	2.92687	4.25495	6.41252
2586359	Treponema	sp.	136	1.76784	2.71908	2.33093	8.36781	3.13912	4.82692	7.77829	5.71028	2.26764	3.0275	1.87134	3.18212	4.03586	3.20387	4.55547	6.5545
2586360	Treponema	sp.	322	1.81536	2.88	2.37696	8.80144	3.25388	4.92582	7.97675	5.88936	2.30452	3.22605	1.84056	3.1595	4.27455	3.16711	4.46987	6.97071
2586361	Treponema	sp.	68	1.65319	2.74614	2.15752	7.82627	3.04365	4.70007	6.95924	5.51598	2.11642	3.05218	1.65141	2.96217	3.98665	3.04371	4.21939	6.63148
2586362	Treponema	sp.	13	1.92938	2.90415	3.48037	9.67482	3.474	5.64094	8.75167	7.09533	2.50227	3.73729	2.04035	4.1771	5.23568	3.42635	5.05622	7.746
2586363	Treponema	sp.	344	1.77484	2.88009	2.44126	8.80351	3.19284	5.02358	7.9231	6.01955	2.33111	3.15441	1.83296	3.17323	4.2313	3.08378	4.47075	6.91565
2586364	Treponema	sp.	77	1.87548	2.84239	2.49855	9.39553	3.26658	5.30551	8.18761	6.4202	2.34251	3.20469	1.92102	3.54426	4.48259	3.35516	4.66431	7.17974
2586365	Treponema	sp.	247	1.76869	2.77256	2.2879	8.37014	3.03718	4.87484	7.73184	5.83829	2.18777	3.07733	1.79199	3.01386	4.16288	2.97905	4.18918	6.5651
2586366	Treponema	sp.	473	1.8366	2.90925	2.39718	9.03547	3.22955	5.08269	8.22788	6.272	2.40342	3.25721	1.83397	3.36399	4.52612	3.37288	4.69864	7.15528
2586367	Treponema	sp.	154	1.84708	2.82736	2.32489	8.85912	3.20658	5.06906	8.0808	6.11479	2.31307	3.15881	1.84096	3.35618	4.48274	3.41385	4.55635	7.0426
2586368	Treponema	sp.	135	1.71524	2.7299	2.22566	8.30308	3.05177	4.78735	7.49232	5.52447	2.16782	3.01127	1.771	2.9748	4.23455	3.01748	4.17502	6.78568
2586369	Treponema	sp.	205	1.90224	2.90263	2.39274	9.26254	3.4089	5.25287	8.14712	6.28644	2.45358	3.28329	1.90652	3.46308	4.49968	3.2103	4.61046	7.16623
2586373	Treponema	sp.	450	1.78554	2.75029	2.29955	8.71926	3.13783	4.93239	7.94828	5.82362	2.28994	3.13462	1.82837	3.21565	4.19374	3.07885	4.31875	6.95028
2586374	Treponema	sp.	16	2.01086	3.00586	2.68081	8.86208	3.64174	4.92814	7.83269	6.7021	2.78576	3.76776	1.9008	2.84306	4.60326	3.03264	4.38944	7.01053
2586375	Treponema	sp.	69	1.82597	2.73877	2.25714	8.28714	3.1532	4.6898	7.81095	5.82135	2.21865	3.03814	1.76686	3.19421	4.25421	2.97588	4.05496	6.49883
2586376	Treponema	sp.	70	1.7624	2.75762	2.21051	7.82224	3.15644	4.65424	7.24531	5.39116	2.22896	3.07265	1.72111	2.9244	3.97376	3.17488	4.51292	6.46546
2586377	Treponema	sp.	91	1.90324	2.96261	2.51258	8.66753	3.21305	5.16666	8.19076	5.93036	2.4184	3.29502	1.86257	3.35133	4.44206	3.17003	4.64363	7.20504
2586379	Treponema	sp.	148	1.82162	2.8794	2.35794	8.83042	3.30745	4.92876	8.1931	6.03967	2.33066	3.2251	1.86985	3.38202	4.2566	3.09407	4.61958	6.86514
2586380	Treponema	sp.	37	1.82281	2.63323	2.48285	8.41533	3.27425	4.96261	7.73785	5.59754	2.26157	3.19906	1.74751	3.10921	4.25403	2.91931	4.30973	6.6184
2586381	Treponema	sp.	103	1.81068	2.86631	2.31302	8.88516	3.30848	5.02872	8.09064	6.13511	2.31047	3.31206	1.90876	3.27879	4.6177	3.16067	4.65085	7.34411
2586382	Treponema	sp.	35	1.75281	2.7837	2.22473	9.16697	3.23855	5.03116	7.65121	5.99449	2.32472	3.11705	1.83252	2.97122	4.39467	3.07778	4.12697	7.3955
2586383	Treponema	sp.	80	1.76255	2.86047	2.34878	8.38694	3.18521	5.14072	7.95519	5.95665	2.30166	3.25215	1.87537	3.17129	4.17609	3.06747	4.48872	6.91095
2586384	Treponema	sp.	113	1.85046	2.99668	2.44426	8.90489	3.38029	5.26228	8.03789	6.02252	2.41134	3.32283	1.88021	3.23864	4.26704	3.28166	4.67638	7.17291
2644976	Propionibacterium	avidum	53	1.81686	2.71781	2.29524	8.41249	3.26414	4.82894	7.83121	5.87766	2.29493	3.05892	1.8928	3.39102	4.48619	3.45395	4.46772	6.57526
2644978	Propionibacterium	granulosum	359	1.81374	2.70947	2.35348	8.68408	3.26293	4.91049	8.07361	5.76311	2.33867	3.17937	1.86525	3.21838	4.22023	3.16554	4.35599	6.92748
2644979	Propionibacterium	propionicus	89	1.75029	2.70826	2.19126	8.36139	3.17114	4.6325	7.66936	5.55372	2.24112	2.99432	1.87531	2.95272	4.0393	2.92888	4.22304	6.53788
2653627	Treponema	socranskii	47	1.8237	2.71094	2.31245	9.06481	3.11182	5.37899	8.14008	6.24302	2.45002	3.1596	1.82804	3.5606	4.62164	3.44257	4.6718	7.16409
2653628	Treponema	socranskii	77	1.6544	2.63005	2.18616	7.95724	2.96581	4.543	6.87248	5.30646	2.08832	2.85904	1.73229	2.60284	3.78266	2.97428	4.00116	6.13505
2653629	Treponema	socranskii	97	1.77872	2.69641	2.39862	8.67127	3.16299	4.89245	7.80581	5.50676	2.23783	3.20616	1.85296	3.12856	4.09974	3.01933	4.13485	6.608
2653630	Treponema	socranskii	35	1.62022	2.64289	2.13531	7.9394	2.79958	4.38411	7.12564	4.97041	2.3879	2.67096	1.71824	2.9294	3.78418	3.39678	4.08959	5.86523
2653631	Treponema	vincentii	36	2.00121	3.04541	3.03367	9.84637	3.31193	5.88382	9.00447	6.50592	2.48835	3.50816	2.02762	3.9338	4.6735	3.28775	4.99285	7.99129
2738985	Campylobacter	sputorum	431	1.83859	2.95735	2.48907	8.82324	3.23888	5.02854	8.05437	6.36911	2.39893	3.25079	1.82003	3.26838	4.39424	3.20792	4.73793	7.04529
2791949	Unidentified	bacterium	236	1.81211	2.77706	2.36544	8.93761	3.25207	4.91742	8.16722	5.7547	2.30801	3.11036	1.89296	3.14633	4.21472	3.02411	4.30221	7.03616
2854099	Fusobacterium	necrophorum	409	1.80993	2.75254	2.35302	8.62747	3.17476	4.98111	7.87591	5.97547	2.28969	3.12924	1.80073	3.13395	4.22892	3.13818	4.39568	6.73641
3046563	Treponema	sp.	33	1.78965	2.66774	2.3511	7.93817	3.51149	4.60608	7.5469	5.56487	2.24668	3.00786	1.79809	3.37849	4.34039	3.133	3.84093	6.80101
3046564	Treponema	sp.	33	1.94672	2.71651	2.43353	9.73696	3.13919	5.15525	8.88817	6.23782	2.2252	3.2977	1.9235	3.37601	4.33686	3.37668	4.876	7.39415
3046565	Treponema	sp.	198	1.79934	2.80114	2.37767	8.91089	3.17458	4.874	8.17913	5.96164	2.33521	3.1945	1.8763	3.17296	4.35572	3.09726	4.42496	6.96011
3046566	Treponema	sp.	167	1.85992	2.89765	2.44937	8.91245	3.29728	5.10071	8.13588	6.1644	2.38354	3.20085	1.82854	3.50664	4.33536	3.25831	4.4833	7.0183
3046567	Treponema	sp.	244	1.84415	2.91513	2.45003	9.27249	3.31101	5.23763	8.48317	6.27858	2.40706	3.34542	1.89882	3.45105	4.47821	3.16581	4.63159	7.28741
3046568	Treponema	sp.	145	1.82593	2.83569	2.33298	8.81918	3.20732	4.99237	8.00456	5.94931	2.3205	3.19281	1.8403	3.26447	4.19706	3.32729	4.47844	6.81214
3046569	Treponema	sp.	43	1.80878	2.87505	2.36535	8.24628	3.32928	4.86193	7.79665	5.79462	2.1593	3.07804	1.80471	2.89406	4.34363	3.17635	4.2061	6.86126
3046570	Treponema	sp.	90	1.73122	2.66215	2.25173	8.38817	3.14942	4.73269	7.50235	5.50789	2.19471	3.09529	1.8074	3.1042	4.01469	3.33676	4.4068	6.69715
3114775	Prevotella	tannerae	188	1.73886	2.5888	2.32159	8.48217	3.07561	4.5506	7.60659	5.41079	2.37589	3.01042	1.78658	3.04799	3.95744	2.99093	4.08486	6.54461
3114912	Prevotella	enoeca	399	1.7857	2.66102	2.32929	8.47285	3.16686	4.76506	7.60875	5.61511	2.31444	3.02808	1.81848	3.19004	4.07001	3.075	4.27153	6.6406
3123332	Granulicatella	elegans	26	1.82365	2.82299	2.18594	8.84127	3.00691	4.69419	7.81513	5.64897	2.23413	2.91336	1.73708	2.91447	4.00381	3.35065	4.51629	6.92418
3132611	Treponema	sp.	120	1.75639	2.74218	2.30147	8.46617	3.18367	4.76903	8.06584	5.73272	2.36063	3.03512	1.73029	3.24912	4.05018	2.98844	4.23732	6.71604
3132612	Treponema	sp.	27	1.86029	2.84282	2.26275	8.62482	2.96105	4.71008	7.90877	5.94901	2.13521	3.3052	1.83182	3.4145	4.44205	3.15909	4.472	6.73737
3132613	Treponema	sp.	65	1.83717	3.00664	2.28304	8.13538	3.32452	4.88264	7.69989	5.81811	2.35441	3.17966	1.81631	2.90951	4.47325	3.21008	4.12782	6.77523
3132614	Treponema	sp.	105	1.75109	2.64692	2.28992	8.5237	3.09913	5.02564	7.33644	5.75923	2.23521	3.07702	1.73125	3.17726	4.51976	3.12109	4.41067	6.68584
3139129	Pseudomonas	stutzeri	138	1.84303	2.86226	2.49663	9.0219	3.29726	4.94629	8.20265	5.81683	2.31152	3.16243	1.83714	3.2827	4.2248	3.13717	4.29278	6.78746
3282032	Klebsiella	pneumoniae	8	1.62331	2.66153	2.10127	7.82078	3.01304	4.27912	6.59193	5.39356	1.99265	3.08927	1.7279	2.21993	3.70514	3.53379	4.37671	5.4733
3299817	Eubacterium	infirmum	85	1.81075	2.69243	2.14522	8.20212	3.05331	4.48641	7.66126	5.49432	2.18338	3.08332	1.8466	2.90534	3.85842	3.12525	4.26079	6.50025
3599569	Lactobacillus	salivarius	360	1.77484	2.67736	2.28796	8.16781	3.09693	4.55426	7.56347	5.6202	2.23455	3.01496	1.79273	3.01358	3.99598	3.00386	4.29217	6.59463
3618338	Streptococcus	cristatus	81	1.84551	2.74037	2.35273	8.62295	3.28098	4.97098	8.0091	5.94652	2.23252	3.15689	1.83708	3.31203	4.2256	3.149	4.21458	6.82897
3618340	Streptococcus	infantis	6	0.323765	0.529074	0.670627	0.680137	0.68005	0.515327	0.717447	0.704369	0.851822	0.637776	0.459615	0.683942	2.48862	0.591816	0.570763	0.640247
3694808	Micrococcus	luteus	311	1.79213	2.76659	2.29765	8.67664	3.26653	4.9626	7.89777	5.66797	2.31307	3.11697	1.87023	3.13286	4.04904	3.09665	4.28955	6.9613
3712664	Treponema	sp.	45	1.78606	2.96156	2.38447	9.19112	3.3151	4.92481	8.30936	5.95717	2.47398	3.25255	1.86359	3.6239	4.44376	2.99308	4.4949	7.10736
3712666	Treponema	denticola	16	1.90889	3.25871	2.39008	9.42492	3.35843	4.85898	7.90816	6.5043	2.51627	3.2422	1.714	3.47705	5.04009	3.37926	4.06264	7.09786
3721519	Eubacterium	tardum	44	1.83798	2.76529	2.20783	8.85249	3.16241	4.87179	7.96964	6.00343	2.17201	2.97489	1.89107	2.96945	3.96863	3.12187	4.31371	6.89029
3757506	Treponema	pectinovorum	72	1.8328	2.80286	2.16811	8.91988	3.35567	4.78914	8.00446	6.28489	2.38929	3.17254	1.74626	2.8968	4.61596	3.2949	4.74628	6.98713
3820963	Gemella	sp.	60	1.73781	2.66872	2.26992	8.73824	3.08651	4.77345	8.09134	6.14014	2.37196	3.05017	1.73366	3.40202	4.38427	3.00345	4.62319	6.84989
3859108	Uncultured	Prevotella	360	1.74655	2.67883	2.28188	8.39913	3.11569	4.68882	7.60303	5.35458	2.2682	3.0112	1.82213	2.9588	3.85606	2.99905	4.20219	6.56882
3860182	Slackia	exigua	445	1.71206	2.69332	2.28309	8.86262	3.13026	4.84941	7.80235	5.50598	2.2076	3.05566	1.83614	3.04208	3.98625	3.15291	4.19061	6.79617
3860183	Slackia	heliotrinreducens	374	1.76918	2.68688	2.26292	8.60049	3.07295	4.7133	7.64762	5.36371	2.2229	2.98728	1.81662	3.02567	3.90418	3.05466	4.20894	6.71244
3861469	Uncultured	Eubacterium	515	1.75663	2.79353	2.2825	8.62924	3.11384	4.91622	7.80594	5.93871	2.26384	3.14005	1.80149	3.198	4.18803	3.1266	4.39432	6.76105
3869158	Cryptobacterium	curtum	497	1.7953	2.75538	2.27761	8.79773	3.16908	4.82975	7.8624	5.5202	2.27177	3.12899	1.82532	3.16033	4.13698	3.07789	4.22991	6.86098
3892085	Bacillus	silvestris	66	1.80973	2.74475	2.36632	9.15877	3.2909	4.84143	7.91771	6.04027	2.36811	3.27724	1.86218	3.19907	4.25586	3.31851	4.62285	7.03336
4001750	Eubacterium	minutum	60	1.76471	2.68031	2.36797	8.55281	3.1153	4.54621	7.53271	5.56126	2.2839	3.06865	1.76285	2.92604	3.9097	3.03256	4.08276	6.4244
4127262	Abiotrophia	para-adiacens	87	1.41811	2.02425	1.79578	6.0175	2.41927	3.61631	5.53028	4.58855	2.39729	2.57579	1.52977	2.28177	3.63626	2.36103	3.34226	4.91187
4127826	Fusobacterium	alocis	538	1.71	2.70407	2.23014	8.22158	3.0531	4.56401	7.41778	5.65143	2.16416	3.00696	1.70772	2.87267	3.96047	2.89971	4.25318	6.54258
4127827	Fusobacterium	sulci	133	1.83539	2.78005	2.31279	8.51308	3.1767	5.14378	7.83658	5.87619	2.31839	3.12319	1.81356	3.28051	4.33631	3.01102	4.31529	6.66703
4127829	Fusobacterium	naviforme	18	1.59614	2.58153	2.36627	7.71742	2.98673	4.1855	6.41606	5.16927	2.42908	2.9398	1.5622	3.12375	3.62649	2.72697	3.77371	6.05669
4337057	Schlegelella	thermodepolymerans	166	1.85721	2.89628	2.26382	9.12167	3.28614	5.02579	8.28343	5.97148	2.37305	3.1589	1.87681	3.17814	4.13742	3.12225	4.16949	7.046
4406233	Streptococcus	intermedius	29	1.65884	2.64982	2.22639	7.22385	2.89815	4.38249	6.9872	5.84625	2.23617	2.77736	1.76134	2.68838	3.45851	2.99203	4.06281	6.07613
4406240	Streptococcus	anginosus	53	1.80171	2.78461	2.27098	7.97144	3.23002	4.88002	7.32405	5.77861	2.2399	3.02847	1.77887	3.0487	4.14579	3.01659	4.09703	6.4997
4490387	Fusobacterium	nucleatum	40	1.68763	2.34667	1.94041	7.87656	2.84936	4.62516	7.30981	5.20177	2.19956	2.91339	1.64604	2.9448	3.62274	2.92309	4.15888	6.50645
4519559	Lactobacillus	fermentum	162	1.41193	2.05733	1.79367	5.95965	2.9391	4.281	8.83744	6.54367	1.76604	2.3062	1.44683	2.17337	2.99425	2.40812	3.39786	4.89456
4530523	Uncultured	bacterium	98	1.5809	2.33228	2.1188	7.26019	2.70048	4.1398	6.7324	4.98097	2.0289	2.67829	1.57806	2.52825	3.57458	2.88407	3.75858	5.88814
4530524	Uncultured	bacterium	111	1.73068	2.73965	2.27914	8.16713	3.05475	4.65169	7.60247	5.58648	2.298	3.02538	1.8267	3.01066	4.09552	3.07645	4.1958	6.70903
4530525	Uncultured	bacterium	215	1.72702	2.71282	2.20117	8.31766	3.14725	4.68661	7.69258	5.7084	2.19072	3.03676	1.79203	3.09575	4.10501	3.12868	4.35317	6.76322
4530526	Uncultured	bacterium	120	1.76443	2.69952	2.25965	8.37007	3.19922	4.64635	7.65156	5.41929	2.18506	3.03361	1.81881	2.89323	3.94964	2.98769	4.26443	6.5199
4530527	Uncultured	bacterium	129	1.7238	2.67554	2.26801	8.47478	3.03919	4.81268	7.64735	5.48724	2.20965	3.03607	1.83404	2.91981	3.96227	3.01047	4.28035	6.47745
4580728	Treponema	denticola	94	1.69889	2.67009	2.21286	8.65573	3.06807	4.64838	7.72627	5.74451	2.11818	2.98532	1.78965	3.01498	4.07088	2.93262	4.01607	6.64367
4587040	Bacillus	subtilis	244	1.71698	2.75495	2.26569	8.43436	3.17649	4.73087	7.82303	5.61003	2.24692	3.07371	1.80141	3.00523	4.05316	3.11423	4.28641	6.68085
4680612	Uncultured	bacterium	173	1.68983	2.60328	2.22976	7.93659	2.97894	4.53186	7.32154	5.40499	2.31993	2.99871	1.68201	3.10571	4.15372	3.11514	4.25692	6.39089
4680613	Uncultured	bacterium	496	1.81811	2.82182	2.38335	8.95243	3.24771	4.93187	7.98594	5.92287	2.34888	3.19341	1.83298	3.22234	4.23598	3.08726	4.47567	6.90187
4680614	Uncultured	bacterium	719	1.75595	2.66793	2.24764	8.40248	3.10128	4.72615	7.68613	5.58607	2.22473	3.03773	1.80867	2.99637	4.0604	2.98767	4.29464	6.67922
4680615	Uncultured	bacterium	988	1.84978	2.8291	2.40706	8.92239	3.25156	5.04916	8.0741	6.01374	2.35739	3.20227	1.8561	3.32204	4.35981	3.14903	4.48566	7.05536
4730859	Bifidobacterium	infantis	318	1.81553	2.7158	2.28662	8.76254	3.38704	4.73774	7.9309	5.8278	2.29346	3.10841	1.87509	3.02288	4.10466	3.28821	4.3701	6.8689
4883887	Mycoplasma	buccale	191	1.8405	2.86649	2.4871	9.05195	3.32618	5.3212	8.20932	6.16006	2.33257	3.33012	1.88815	3.32222	4.41124	3.15426	4.57804	7.2171
4883891	Mycoplasma	faucium	176	1.80146	2.8237	2.34865	8.84185	3.28301	5.03006	7.69993	6.00683	2.26572	3.11457	1.87164	3.2801	4.31508	3.19267	4.53983	6.90713
4929340	Propionibacterium	acnes	303	1.7937	2.70027	2.2665	8.64399	3.23845	4.88354	8.03737	5.91425	2.32785	3.07187	1.8724	3.01182	4.10486	3.22078	4.43229	6.87801
5327180	Neisseria	pharyngis	12	1.90157	3.25052	3.21884	10	3.20198	6.84981	9.5995	6.65665	3.05025	3.49031	1.96143	3.86412	5.17227	3.55475	5.29506	7.8736
5327185	Neisseria	lactamica	135	1.74291	2.68326	2.19402	8.42406	3.12323	4.66896	7.70889	5.42105	2.17372	3.08835	1.82439	3.08107	4.0234	2.98111	4.24783	6.77085
5327189	Neisseria	subflava	12	1.79544	3.38127	2.5975	9.40911	3.88841	7.19188	8.10235	6.67002	2.33107	3.47719	1.85429	3.70686	4.52836	3.58333	5.26764	6.65498
5327190	Neisseria	sicca	25	1.85942	2.72299	2.28073	8.70179	3.32863	4.75868	7.58562	5.98179	2.25903	3.20857	1.92773	3.53852	4.14044	2.81312	4.31097	6.958
5327199	Neisseria	flava	1	1.65518	2.40465	2.90029	7.85393	2.92196	5.44506	7.19241	5.31682	2.32978	2.72884	1.92476	3.70974	4.16903	4.35563	4.58352	5.9244
5453342	Uncultured	bacterium	245	1.82431	2.7801	2.3419	8.93083	3.24494	5.0133	8.19503	6.10482	2.30133	3.24503	1.85627	3.24128	4.25501	3.13525	4.55029	7.00469
5578753	Enterococcus	faecalis	215	1.82047	2.81982	2.34193	8.91435	3.29539	4.79782	7.92135	5.8799	2.33517	3.1627	1.85686	3.19123	4.26584	3.14339	4.30595	7.17272
5578902	Streptococcus	sobrinus	258	1.72526	2.6452	2.21452	8.12002	3.0847	4.50965	7.466	5.47105	2.26139	2.99609	1.79668	2.88414	3.89506	2.97455	4.22526	6.54556
6049684	Treponema	sp.	85	1.88284	3.03495	2.48018	9.13348	3.44155	5.24675	8.22116	6.38319	2.4409	3.31462	1.83762	3.6196	4.7049	3.28351	4.87077	7.25749
6049685	Treponema	sp.	17	1.82954	2.68997	2.35159	8.28473	3.38132	4.69026	7.7275	6.01276	2.39601	3.13513	1.85135	3.16192	3.92554	3.38973	4.65677	7.29717
6049686	Treponema	sp.	257	1.87706	2.86057	2.52266	9.05724	3.28014	5.15904	8.17922	6.1256	2.44672	3.30597	1.85301	3.45365	4.5524	3.2282	4.75905	7.07865
6049687	Treponema	sp.	243	1.76641	2.88879	2.32674	9.00621	3.2897	5.17566	8.1171	6.08238	2.26977	3.23264	1.85772	3.18932	4.35062	3.25208	4.51056	7.10464
6049688	Treponema	sp.	166	1.77039	2.71606	2.37441	8.58132	3.18211	4.92835	7.76512	6.03373	2.31411	3.09333	1.7974	3.11126	4.2479	3.00522	4.48632	6.87144
6049689	Treponema	sp.	258	1.82728	2.93506	2.44182	8.75852	3.24601	5.13841	7.98293	6.17207	2.34562	3.25899	1.84778	3.43996	4.45041	3.36962	4.93502	7.26253
6049690	Treponema	sp.	292	1.77588	2.73728	2.29623	8.73319	3.20676	4.81042	7.7727	5.82715	2.26564	3.11751	1.81742	3.09416	4.12771	3.07934	4.37639	6.83318
6049691	Treponema	sp.	145	1.80763	2.88201	2.39297	8.91709	3.1612	5.2394	8.40178	6.05126	2.37124	3.18802	1.87957	3.57219	4.45326	3.41214	4.688	7.05103
6066195	Mycoplasma	pneumoniae	486	1.81648	2.81789	2.37105	8.76864	3.22443	4.90067	7.9969	5.99719	2.37633	3.16755	1.83595	3.27986	4.21064	3.0721	4.4891	6.98854
6539450	Tannerella	forsythia	94	1.54788	2.26422	1.97008	6.97002	2.63863	4.00231	6.39766	4.71154	2.05843	2.54489	1.5548	2.3609	3.30857	2.35755	3.335	5.67919
6671223	Uncultured	human	104	1.83203	2.9355	2.38862	8.7624	3.36428	5.16652	8.03819	6.1137	2.35855	3.17733	1.8233	3.44698	4.52543	3.07415	4.10856	7.23446
6671248	Human	oral	2	1.94701	2.99679	2.3646	8.32784	3.05987	4.02172	8.02495	6.32908	1.98031	2.97189	1.88033	2.53605	4.49501	4.32891	5.53989	7.5231
6671255	Uncultured	human	14	2.07615	3.18848	2.69837	10	3.33887	5.69393	8.90462	6.94642	2.49044	3.4872	1.92478	3.80009	4.64856	3.0614	4.70707	7.03815
6692979	Prevotella	oulora	125	1.7872	2.77165	2.22443	8.58502	3.10154	4.76221	7.98057	5.69153	2.28921	3.10195	1.81149	3.33789	4.32635	3.10462	4.37697	6.81484
6863010	Pseudomonas	aeruginosa	30	1.91711	2.7385	2.29592	8.62053	3.30104	5.21421	7.8344	6.10968	2.25673	3.38543	1.95976	3.16342	4.43385	3.1073	4.30101	7.20132
6997974	Actinomyces	odontolyticus	31	1.74757	2.60008	2.26692	9.07819	3.57468	4.87301	7.63058	5.92486	2.1672	2.83823	1.87266	2.58371	4.24229	3.1666	4.13405	6.73185
7407135	Klebsiella	pneumoniae	10	1.46708	2.44753	2.01713	8.48561	2.85955	4.67134	7.32383	5.50589	1.89624	2.82618	1.73764	3.03208	3.87279	3.02304	3.89434	6.26968
7619894	Solobacterium	moorei	246	1.75928	2.7434	2.30355	8.61639	3.26615	4.7179	7.99431	5.87091	2.23686	3.08036	1.81808	3.06414	4.1142	3.05401	4.34608	6.87463
7621503	Lactobacillus	rhamnosus	22	1.74945	2.69479	2.42296	9.27666	2.98003	5.16469	8.4284	5.86642	2.13288	3.2074	1.84682	3.02164	4.22062	3.14952	3.98259	6.91167
7621534	Lactobacillus	vaginalis	109	1.7542	2.66555	2.17126	8.21665	3.03062	4.64816	7.32237	5.45039	2.13187	3.01221	1.75533	3.02765	4.00453	2.98884	4.29729	6.58829
7678893	Erysipelothrix	tonsillarum	478	1.81544	2.84238	2.44828	8.94221	3.30273	5.09953	8.14561	6.09925	2.35022	3.25041	1.87375	3.34201	4.35515	3.21623	4.46871	7.0232
9650689	Desulfovibrio	sp.	297	1.82243	2.78517	2.38002	8.86472	3.20696	4.98517	8.02658	5.79287	2.33241	3.11904	1.86556	3.00049	4.15783	3.19901	4.49703	6.93085
9715774	Bacillus	clausii	27	1.84536	2.78403	2.39022	8.79689	3.33035	5.09255	7.99452	5.85229	2.44703	3.1638	1.93824	3.10513	3.90142	3.10085	4.72668	6.74625
9795375	Olsenella	uli	529	1.73318	2.61253	2.22964	8.44767	3.05667	4.66322	7.53153	5.29687	2.17444	2.99642	1.80405	2.90701	3.85126	3.0437	4.07628	6.43834
9837440	Actinomyces	sp.	87	1.76197	2.65449	2.19442	8.1115	3.21597	4.6625	7.62567	5.46205	2.29307	3.03433	1.81943	3.18298	4.01764	2.92035	4.15199	6.71088
9837441	Actinomyces	sp.	350	1.78119	2.66039	2.26714	8.58989	3.17067	4.71606	7.78098	5.45408	2.2599	3.02614	1.85256	2.99559	4.09402	3.15698	4.19696	6.66948
9837442	Actinomyces	sp.	134	1.66037	2.2989	2.08966	7.15419	2.90192	4.23117	6.79326	4.74005	2.22709	2.77932	1.74033	3.01902	3.4596	2.67533	3.97856	6.00189
9837443	Actinomyces	sp.	244	1.79085	2.59121	2.31287	8.44789	3.18679	4.66083	7.6816	5.33261	2.26632	3.00505	1.85054	2.97122	3.95572	3.04443	4.0748	6.72682
9837444	Actinomyces	sp.	31	1.73964	2.56021	2.13371	8.4356	3.27641	4.73704	7.72534	5.48243	2.25881	2.99458	1.93213	2.81786	4.08129	3.34201	4.47673	6.72552
9837445	Microbacterium	sp.	194	1.81921	2.82702	2.39836	8.98344	3.28164	5.03471	8.21542	5.99021	2.41074	3.2348	1.87245	3.28949	4.27456	3.10031	4.38651	7.07643
9837447	Corynebacterium	sp.	242	1.85032	2.7069	2.42927	8.93273	3.20353	5.00087	8.02131	5.87328	2.34223	3.15651	1.90328	3.24625	4.27262	3.1015	4.37168	7.00991
9837448	Corynebacterium	sp.	239	1.79683	2.578	2.24375	8.33715	3.09524	4.72243	7.57909	5.65559	2.23976	3.02996	1.82185	3.20608	4.14267	3.09396	4.51594	6.68484
9837449	Propionibacterium	sp.	389	1.76936	2.6916	2.24794	8.67907	3.13917	4.7693	7.77813	5.6975	2.23772	3.0755	1.87048	2.95482	3.97655	3.0269	4.36302	6.68559
9837450	Propionibacterium	sp.	412	1.77819	2.68521	2.23894	8.30164	3.21536	4.85079	7.66241	5.53125	2.25744	3.06377	1.82443	3.00419	4.08163	3.08827	4.26967	6.61536
9837451	Bifidobacterium	sp.	591	1.78847	2.70189	2.29088	8.56314	3.19453	4.88182	7.91913	5.7139	2.3052	3.07552	1.85341	3.074	4.11172	3.06402	4.318	6.82715
9837452	Bifidobacterium	sp.	205	1.81291	2.62953	2.31888	8.70395	3.1887	5.01426	7.8692	5.5985	2.33293	3.06526	1.89762	3.17345	4.20871	3.05192	4.25503	6.94237
9837453	Atopobium	sp.	247	1.81464	2.74499	2.36313	9.03496	3.28148	5.03196	8.08495	5.63559	2.30257	3.12144	1.88829	3.25457	4.27557	3.20725	4.45985	7.0125
9837454	Eubacterium	sp.	41	1.72892	2.87276	2.23824	8.3311	3.37328	4.92521	7.67282	6.01379	2.38725	3.12845	1.65981	3.01604	4.11424	2.8875	4.30864	7.16417
9837455	Eubacterium	sp.	472	1.82553	2.80744	2.3949	8.90291	3.23821	4.97974	8.03288	5.96	2.32302	3.17694	1.83683	3.24895	4.29988	3.12084	4.49593	7.0143
9837456	Peptostreptococcus	sp.	294	1.73024	2.66253	2.28754	8.40198	3.01843	4.59694	7.53034	5.41765	2.26144	2.95327	1.77745	3.00283	4.01289	3.0199	4.17663	6.51777
9837457	Eubacterium	sp.	511	1.7972	2.8272	2.30583	8.72061	3.16878	4.9229	7.83023	5.92659	2.33403	3.19139	1.80557	3.23626	4.27403	3.09073	4.35613	6.83164
9837458	Eubacterium	sp.	154	1.92046	2.8545	2.38683	9.1119	3.30916	5.06584	8.32083	6.38687	2.46695	3.2253	1.86409	3.41901	4.2827	3.25401	4.70656	7.00682
9837459	Eubacterium	sp.	637	1.78189	2.79273	2.31861	8.79408	3.15095	4.89881	7.88615	5.78544	2.27617	3.15229	1.80579	3.23423	4.2124	3.1939	4.32303	6.94751
9837460	Peptostreptococcus	sp.	131	1.824	2.7724	2.35515	8.80112	3.15943	4.90817	7.85858	5.82759	2.33209	3.09042	1.8463	3.12795	4.04159	3.01036	4.45248	6.82481
9837461	Butyrivibrio	sp.	569	1.79357	2.79809	2.29797	8.66735	3.17217	4.88477	7.79577	5.75237	2.29788	3.12755	1.83118	3.19949	4.19848	3.1563	4.38468	6.9205
9837463	Firmicutes	sp.	351	1.74275	2.72351	2.258	8.52546	3.1379	4.69556	7.62707	5.78566	2.35588	3.07096	1.78168	3.05667	4.16332	3.01195	4.19135	6.63913
9837464	Firmicutes	sp.	428	1.74833	2.73907	2.35468	8.71319	3.15223	4.85425	7.84667	5.6218	2.28445	3.07513	1.77476	3.22848	4.11245	3.09428	4.39303	6.69322
9837465	Firmicutes	sp.	521	1.78704	2.81871	2.33002	8.75612	3.09542	4.7977	7.78656	5.73751	2.27403	3.14108	1.82643	3.14711	4.15899	3.11183	4.53505	6.75804
9837466	Firmicutes	sp.	411	1.79824	2.77334	2.30526	8.8324	3.21621	4.8337	8.00426	5.71384	2.31068	3.16454	1.86477	3.32945	4.28383	3.25618	4.41284	6.90635
9837467	Firmicutes	sp.	385	1.75124	2.82328	2.31543	8.72484	3.15258	4.97792	7.68788	6.01667	2.26913	3.10417	1.75005	3.26137	4.23995	3.13125	4.4452	6.83026
9837468	Firmicutes	sp.	277	1.79659	2.79454	2.35784	8.83325	3.21846	5.07472	7.84688	5.81172	2.42917	3.18047	1.81162	3.47062	4.45433	3.26599	4.60542	7.09521
9837469	Eubacterium	saburreum	255	1.81883	2.84947	2.32296	9.08024	3.2151	4.96817	8.01117	6.00791	2.25224	3.21606	1.84266	3.37422	4.36339	3.22419	4.5369	7.06299
9837470	Eubacterium	saburreum	143	1.81135	2.86403	2.33016	8.55891	3.23365	4.92693	7.76365	6.01466	2.45629	3.17396	1.79982	3.30707	4.47	3.19654	4.47872	6.83708
9837471	Firmicutes	sp.	494	1.68915	2.69167	2.181	8.17035	2.99734	4.57973	7.39504	5.53892	2.21601	3.00317	1.74566	3.02905	4.0707	2.97156	4.18931	6.52133
9837472	Firmicutes	sp.	204	1.74478	2.72454	2.29486	8.55722	3.14105	4.79799	7.74609	5.8521	2.25775	3.14786	1.71929	3.24	4.18771	3.16252	4.31598	6.63978
9837473	Peptococcus-like	sp.	563	1.76091	2.73807	2.2909	8.54045	3.16157	4.76342	7.67963	5.64887	2.27436	3.06861	1.78402	3.19662	4.10545	3.10775	4.38007	6.62321
9837474	Veillonella	sp.	38	1.80438	2.85331	2.51881	9.32826	3.3571	5.40466	8.18396	6.01893	2.48516	3.26297	1.87712	3.31765	4.52836	3.04175	4.48218	6.95314
9837475	Veillonella	sp.	40	1.7326	2.63233	2.28858	8.72865	3.26472	4.82785	8.22544	5.7013	2.25665	2.99247	1.94469	3.16888	4.14002	3.17242	4.5915	7.07087
9837476	Megasphaera	sp.	276	1.75451	2.71203	2.24574	8.36357	3.08498	4.74308	7.4978	5.63411	2.19948	3.01414	1.81932	3.07875	4.01617	3.10689	4.31226	6.58306
9837477	Megasphaera	sp.	130	1.75034	2.67799	2.18807	8.63745	3.10827	4.96379	7.97195	5.83253	2.24598	3.05857	1.84037	3.25611	4.18111	3.18326	4.29973	7.02197
9837478	Megasphaera	sp.	125	1.74517	2.75359	2.39631	8.78871	3.28655	4.84187	7.83088	5.82296	2.32092	3.15464	1.81683	3.33013	4.18065	3.18395	4.31733	6.8327
9837479	Dialister	sp.	330	1.77138	2.75771	2.27923	8.43065	3.175	4.88528	7.72196	5.80443	2.25537	3.12219	1.80264	3.1737	4.17863	3.08837	4.28906	6.67251
9837480	Dialister	sp.	99	1.7871	2.83299	2.39978	8.04633	3.33234	4.7567	7.39317	5.65926	2.32909	3.16808	1.77016	3.2447	3.91947	3.11962	4.20112	6.58215
9837481	Dialister	sp.	63	1.78407	2.89688	2.39161	8.47187	3.2574	5.01244	7.53642	5.87801	2.36346	3.13217	1.81326	3.3346	4.31801	3.30708	4.41215	6.83323
9837482	Selenomonas-like	sp.	129	1.7955	2.77721	2.30733	8.90125	3.20137	4.97174	7.72137	5.88951	2.26374	3.1017	1.82242	2.96647	3.88506	3.17364	4.4999	6.79146
9837483	Selenomonas-like	sp.	145	1.8001	2.82722	2.36302	8.91824	3.20314	4.92567	8.06878	5.72565	2.35909	3.19297	1.8682	3.1044	4.26953	3.18868	4.51569	6.99405
9837484	Selenomonas-like	sp.	317	1.72255	2.61534	2.20341	8.1434	3.01307	4.52856	7.37702	5.37412	2.15331	2.96448	1.72163	2.98364	3.88847	2.93869	4.07682	6.37764
9837486	Selenomonas	sputigena	29	1.72652	2.60035	2.19951	8.44083	3.14509	4.73881	7.41102	5.40209	2.24524	3.05506	1.7808	3.2933	3.98767	3.13725	4.23497	6.8214
9837487	Selenomonas	sp.	174	1.75523	2.7251	2.21262	8.83275	3.06713	4.74135	7.75893	5.65552	2.22836	3.06086	1.80633	3.01797	4.09444	3.29315	4.31627	6.84985
9837488	Selenomonas	sp.	540	1.74013	2.67361	2.23071	8.65984	3.05355	4.63775	7.43683	5.34093	2.19845	2.99545	1.79737	2.96475	3.96876	3.11673	4.21535	6.58051
9837489	Selenomonas	sp.	163	1.81195	2.75408	2.29143	8.55581	3.14834	5.02914	7.91734	5.7902	2.33031	3.15652	1.83523	3.32297	4.30798	3.04815	4.41616	6.86224
9837490	Selenomonas	sp.	96	1.77945	2.94183	2.31348	8.58225	3.30306	4.83719	7.8577	6.17675	2.29399	3.14052	1.76401	3.26247	4.39565	3.34897	4.69193	6.53921
9837491	Selenomonas	noxia-like	109	1.84839	2.84776	2.37468	8.97897	3.35038	4.95726	8.20973	5.98163	2.35518	3.16767	1.95144	3.33751	4.48877	3.3209	4.66594	7.02328
9837492	Selenomonas	noxia	55	1.84732	2.92897	2.30516	9.17782	3.23627	5.23923	8.27653	6.23024	2.38472	3.20432	1.85498	3.08361	4.21674	3.19713	4.37577	7.38083
9837493	Selenomonas	sp.	60	1.7795	2.80103	2.25203	8.50352	3.08525	4.81369	7.97021	5.87878	2.38019	3.1777	1.87511	3.29246	4.11265	3.21635	4.44854	6.88973
9837494	Selenomonas	dianae	74	1.91545	2.95648	2.49739	8.99465	3.40964	5.11284	8.38293	6.46525	2.36664	3.19228	1.81988	3.2642	4.33744	3.34552	4.68777	7.22163
9837495	Selenomonas	infelix	45	1.76571	2.7268	2.34292	8.75093	3.05475	4.77812	7.73019	5.70669	2.2892	3.10274	1.82524	3.11007	4.10705	3.26334	4.61739	6.66133
9837496	Selenomonas	flueggei	95	1.79073	2.59158	2.26293	8.18428	3.0718	4.78469	7.49238	5.4856	2.33478	3.00375	1.77418	2.83933	3.7848	2.86923	3.81104	6.50688
9837497	Selenomonas	flueggei	50	1.78758	2.65873	2.41632	8.61081	3.14659	4.62997	7.79139	5.73691	2.22746	3.16349	1.74873	3.52734	4.14111	3.0375	4.09094	6.85789
9837498	Fusobacterium	sp.	22	1.82336	2.95109	2.39635	9.10113	3.31612	4.87859	8.27228	5.98916	2.28381	3.13002	1.7357	3.38567	4.66501	3.00347	4.7018	7.41911
9837499	Fusobacterium	sp.	29	1.8269	2.80745	2.35292	9.2831	3.38885	5.19138	8.07263	6.44627	2.57491	3.29062	1.8716	3.31322	4.63594	3.34494	4.12587	7.3195
9837500	Leptotrichia-like	sp.	73	1.87888	2.92463	2.44001	9.0883	3.19679	4.91668	8.18822	5.68718	2.36739	3.18054	1.89293	3.59452	4.30981	3.22502	4.54219	6.96444
9837501	Leptotrichia-like	sp.	151	1.78963	2.86557	2.36167	8.63646	3.13395	4.84331	7.61934	5.80178	2.43561	3.15834	1.80891	3.20774	4.30344	3.06283	4.34786	6.81913
9837502	Fusobacterium	sp.	93	1.73647	2.69198	2.24528	8.41861	3.00159	4.70175	7.82226	5.75046	2.31592	3.09946	1.80599	3.09106	4.08812	2.99785	4.39387	6.80998
9837503	Fusobacterium	sp.	80	1.88413	2.89176	2.36198	8.95476	3.25359	5.20749	8.03004	6.20206	2.51083	3.20021	1.88013	3.20221	4.2854	3.15816	4.43412	7.12935
9837504	Leptotrichia	sp.	177	1.72873	2.66309	2.27712	8.22933	3.07518	4.70367	7.31009	5.33522	2.13283	2.99666	1.77796	2.88327	3.77844	2.96832	3.95368	6.42446
9837505	Fusobacterium	nucleatum	52	1.76995	2.55398	2.18758	8.10388	2.94098	4.65762	7.27586	5.45849	2.77451	2.87335	1.69969	2.7995	3.59781	2.97381	4.12004	6.49263
9837506	Leptotrichia	sp.	172	1.72877	2.68754	2.19145	8.07886	3.03116	4.54891	7.31562	5.44896	2.13401	2.98187	1.80859	2.73442	3.91977	3.23691	4.34737	6.47296
9837507	Leptotrichia	sp.	286	1.75059	2.64873	2.25009	8.40694	3.0831	4.59381	7.5376	5.44637	2.27647	3.04254	1.80474	2.9694	4.02879	3.11295	4.26171	6.68544
9837508	Fusobacterium	sp.	110	1.72026	2.6412	2.17109	8.16235	3.09552	4.8171	7.3407	5.60456	2.43588	3.00546	1.78448	2.90834	3.93755	2.93156	4.014	6.53788
9837509	Leptotrichia	sp.	240	1.64861	2.48467	2.13552	7.98707	2.91453	4.37008	6.86025	5.28473	2.07801	2.87372	1.68808	2.80554	3.80628	2.975	4.01331	6.19968
9858890	Uncultured	bacterium	148	1.81679	2.75414	2.27583	8.59274	3.1512	4.8257	7.82732	5.73339	2.33309	3.00307	1.85139	3.00505	4.16424	3.10156	4.56971	6.80439
9858892	Uncultured	bacterium	252	1.77169	2.64776	2.29229	8.30988	3.16809	4.63937	7.65469	5.63626	2.43251	3.06616	1.79333	3.12582	4.10895	3.13727	4.30074	6.73502
9988903	Burkholderia	sp.	264	1.84517	2.7704	2.39172	8.95472	3.26475	5.11416	8.095	5.90859	2.4154	3.19258	1.86495	3.20026	4.29527	3.17582	4.40902	7.08508
9988905	Streptococcus	sp.	25	1.69368	2.70079	2.34276	8.67421	3.28845	4.50505	7.78823	5.24774	2.13223	2.95797	1.86348	3.41119	3.86428	2.81184	3.86755	6.49568
9988906	Streptococcus	sp.	11	1.81047	2.65744	2.36987	8.91901	3.44416	4.93887	8.07613	6.44033	2.48845	3.02454	1.9374	3.27789	4.71043	3.94551	4.74721	6.98278
9988907	Streptococcus	sp.	91	1.81789	2.89103	2.31471	8.62566	3.27586	4.8338	7.94528	6.06256	2.29652	3.14375	1.85253	3.31915	4.31722	3.24485	4.64897	6.89592
9988908	Streptococcus	sp.	43	1.74632	2.71115	2.33796	8.58263	3.06745	4.70837	7.30653	5.73002	2.1951	3.1338	1.79923	2.91994	3.64795	3.01377	4.33163	6.29898
9988909	Streptococcus	mitis	6	2.02661	3.02178	2.28301	9.92603	3.51729	5.35949	8.65138	6.92894	2.25881	3.3644	1.6914	4.34027	5.28619	3.22802	4.19365	8.33484
9988910	Streptococcus	sp.	51	1.83667	2.71693	2.27743	8.02091	3.2217	4.65118	8.0614	5.97628	2.28596	3.01109	1.81193	3.11111	4.18476	3.18475	4.27856	6.79933
9988912	Lactobacillus	sp.	73	1.60921	2.48135	2.19816	7.948	3.03179	4.37839	7.2117	5.21296	2.13941	2.89315	1.75495	2.87867	3.94977	3.22389	4.18623	6.36291
9988913	Firmicutes	sp.	467	1.78271	2.69315	2.3159	8.65839	3.21142	4.80325	7.74771	5.81039	2.29606	3.05162	1.80239	3.24006	4.21801	3.09365	4.29951	6.95153
9988914	Gemella	sp.	351	1.79488	2.85899	2.41134	8.85619	3.27668	5.00819	8.12349	6.32155	2.39295	3.24424	1.80306	3.30931	4.34522	3.26303	4.67522	6.92948
9988917	Prevotella	sp.	89	1.7274	2.67628	2.35673	8.32253	3.12246	4.74533	7.46055	5.53912	2.28329	3.02402	1.7858	3.0761	4.16909	3.08993	4.28319	6.48042
9988918	Prevotella	sp.	127	1.65019	2.58337	2.24635	8.2018	3.01144	4.43181	7.33107	5.30877	2.19427	2.92035	1.74663	2.90249	3.82425	2.93752	4.05401	6.46483
9988919	Prevotella	sp.	98	1.84001	2.73377	2.29313	8.50575	3.3796	4.86867	7.50773	5.84538	2.3258	3.12276	1.88565	3.10505	4.13055	3.04925	4.43192	7.08417
9988920	Prevotella	sp.	85	1.71079	2.56838	2.20275	8.57247	2.98273	4.44096	7.38145	5.37696	2.24182	2.77574	1.70002	3.02734	3.85266	3.06015	4.16674	6.45384
9988921	Prevotella	sp.	87	1.81264	2.80171	2.3263	8.58834	3.27209	4.82154	8.02184	5.68289	2.31568	3.15159	1.83873	3.09617	4.11562	3.27249	4.39119	6.9456
9988922	Prevotella	sp.	89	1.74967	2.57146	2.30008	8.06506	3.02747	4.63133	7.58021	5.33156	2.20011	2.96833	1.81042	2.83142	3.68371	2.9423	4.27051	6.44234
9988923	Prevotella	sp.	53	1.7221	2.58239	2.3067	8.27151	3.05562	4.48153	7.32121	5.5695	2.26385	2.99055	1.80078	3.25831	3.8822	2.91857	4.35448	6.51004
9988924	Prevotella	sp.	78	1.76857	2.61089	2.21009	7.96485	3.07432	4.47375	7.06332	5.40711	2.23328	3.05944	1.77391	2.64964	3.79166	2.91819	4.0526	6.25578
9988925	Prevotella	sp.	295	1.65048	2.51479	2.17055	7.74176	2.99422	4.32821	7.0847	5.10416	2.29799	2.82355	1.75159	2.84178	3.66491	2.96649	4.0439	6.23259
9988926	Prevotella	sp.	148	1.76298	2.78305	2.34671	8.34336	3.28418	4.77588	7.5675	5.69298	2.27948	3.09095	1.79449	3.10022	4.02105	2.96425	4.26742	6.519
9988927	Prevotella	sp.	225	1.77831	2.7205	2.32755	8.59458	3.21461	4.76754	7.90799	5.83637	2.30887	3.13202	1.85622	3.15331	4.11678	3.11207	4.51717	6.76575
9988928	Prevotella	sp.	405	1.73977	2.70661	2.3235	8.19652	3.17554	4.7373	7.49571	5.79757	2.5271	3.06377	1.78824	3.04012	4.03122	3.00091	4.23829	6.59013
9988929	Prevotella	sp.	433	1.7543	2.72437	2.20299	8.30242	3.08025	4.61478	7.48392	5.5083	2.18521	2.93767	1.82063	2.97799	3.96746	3.0581	4.34672	6.48447
9988930	Bacteroides-like	sp.	688	1.74899	2.65357	2.28391	8.4626	3.0895	4.76135	7.6508	5.54332	2.2453	3.06103	1.80025	2.98958	3.9124	3.00468	4.35704	6.69172
9988931	Porphyromonas	sp.	115	1.79799	2.79411	2.30203	8.27223	3.13137	4.87138	7.71307	5.71924	2.30288	3.07945	1.78128	3.07577	4.19078	3.05416	4.40319	6.60714
9988932	Porphyromonas	sp.	112	1.79129	2.80254	2.33727	8.86765	3.28054	4.72548	7.98779	6.14572	2.335	3.17331	1.84121	3.43777	4.46598	3.24869	4.57932	6.99742
9988933	Porphyromonas	sp.	118	1.78204	2.82733	2.61113	9.22212	3.27528	5.52173	8.06351	6.19978	2.34374	3.2769	1.9394	3.5355	4.52983	3.36958	4.84238	7.08352
9988936	Bacteroides-like	sp.	620	1.80047	2.7286	2.30779	8.56316	3.10165	4.88218	7.78828	5.81209	2.47209	3.09942	1.8	3.14053	4.21409	3.10369	4.37849	6.796
9988937	Capnocytophaga	sp.	91	1.72886	2.8996	2.43236	9.11597	3.25725	5.35031	8.51034	6.25647	2.43702	3.26229	1.90097	3.21254	4.41899	3.25107	4.87633	7.29843
9988938	Capnocytophaga	sp.	92	1.91588	3.01266	2.46538	9.64617	3.40492	5.36509	8.5874	6.53938	2.62005	3.3853	1.89316	3.82274	4.61269	3.17814	4.97137	7.52198
9988939	Capnocytophaga	sp.	23	1.89337	2.88339	2.55231	8.59115	3.61666	4.99833	9.1823	6.39135	2.41563	3.27405	1.8903	2.91276	4.31818	3.00103	4.53164	7.54508
9988940	Capnocytophaga	sp.	185	1.74956	2.74035	2.31105	8.43805	3.09537	4.81376	7.81995	5.91193	2.32736	3.10345	1.79874	3.12454	4.07057	3.14223	4.34976	6.62175
9988941	Capnocytophaga	sp.	41	1.88768	2.72242	2.47109	9.1791	3.274	4.70306	8.17339	5.65146	2.37396	3.24349	1.8506	3.16994	4.35994	2.95785	4.52816	7.14889
9988942	Capnocytophaga	sp.	44	1.82147	2.7418	2.35322	8.56874	3.29782	5.40726	7.99263	6.06609	2.24351	3.15866	1.7935	3.27649	4.44928	3.25898	4.90081	6.87781
9988943	Capnocytophaga	sp.	101	1.90443	2.99098	2.51686	8.84733	3.34812	5.51274	8.18105	6.1733	2.49149	3.32697	1.89986	3.62401	4.64205	3.3133	4.75121	7.18323
9988944	Capnocytophaga	sp.	37	1.66117	2.5833	2.13786	8.5811	3.13023	4.7641	7.85406	5.74162	2.34811	3.11966	1.83461	3.09665	4.38649	3.60204	4.62811	6.91691
10039600	Prevotella	tannerae	167	1.66713	2.50386	2.20947	8.08811	2.92512	4.60358	7.68979	5.22565	2.37847	2.88052	1.7932	2.95279	3.8983	2.9436	4.13606	6.38043
10048300	Neisseria	sp.	24	1.86642	2.85651	2.34789	8.94184	3.15771	5.10719	8.62856	6.27017	2.50219	3.24671	1.94098	3.44628	4.39378	3.0426	4.71416	7.47865
10048301	Neisseria	sp.	15	1.7158	2.717	2.31744	8.96029	2.99703	4.72791	8.4585	5.72852	2.45797	3.2912	1.86955	3.19832	4.65224	4.15447	4.83658	7.225
10048302	Neisseria	sp.	47	1.83141	2.8385	2.36648	9.33696	3.37182	5.15031	8.33711	5.93884	2.33058	3.0911	1.94054	3.3173	4.28176	3.18457	4.38204	7.14596
10048303	Neisseria	sp.	111	1.86311	2.72283	2.335	9.0265	3.33772	5.05352	7.84928	5.74468	2.2684	3.11723	1.91174	3.41174	4.35103	3.2215	4.51955	6.86772
10048304	Neisseria	sp.	74	1.87781	2.99977	2.40099	9.04447	3.41164	5.24302	8.23301	6.38654	2.32289	3.26753	1.94205	3.18246	4.31067	3.75425	4.98631	7.29706
10048305	Neisseria	sp.	144	1.83712	2.72648	2.38188	8.82288	3.25596	4.94964	7.97569	5.9039	2.52621	3.1829	1.80029	3.25872	4.22816	3.06218	4.38712	6.85875
10048307	Beta	proteobacterium	350	1.76912	2.79757	2.3409	8.83233	3.19959	4.92735	7.93429	5.72438	2.28621	3.11043	1.84775	3.14657	4.19525	3.17526	4.38033	6.94177
10048308	Burkholderia	sp.	316	1.76709	2.82445	2.25853	8.75218	3.23739	4.90274	7.9925	5.92301	2.26255	3.16819	1.83341	3.20131	4.18667	3.17249	4.46556	6.93418
10048309	Haemophilus	sp.	162	1.74377	2.69105	2.25092	8.38563	3.12206	4.67209	7.58921	5.64526	2.20992	3.10182	1.80933	3.14995	4.10041	3.03604	4.20019	6.60179
10048310	Haemophilus	sp.	185	1.79157	2.80512	2.42521	8.32462	3.15831	4.96494	7.62239	5.98282	2.38991	3.16953	1.79208	3.35491	4.27591	3.13708	4.34032	6.63292
10048314	Campylobacter	sp.	239	1.84055	2.81923	2.35267	8.81088	3.30943	5.02238	8.05208	6.04002	2.3483	3.21786	1.84406	3.41851	4.4519	3.17608	4.48093	7.12039
10048315	Treponema	sp.	86	1.8169	2.80284	2.2946	8.75823	3.22041	4.90673	8.15112	5.82089	2.32119	3.15674	1.85152	3.36467	4.22197	3.13286	4.55694	7.07584
10048317	Treponema	sp.	64	1.79825	2.73488	2.38584	9.04188	3.21915	5.11774	8.05997	5.891	2.27459	3.14941	1.79302	2.98201	4.27367	3.34056	4.55524	6.97123
10719609	Atopobium	rimae	22	1.88954	3.06193	2.58688	9.95326	3.56148	5.83963	8.84654	6.15108	2.47471	3.21677	1.92259	3.27491	4.20936	3.52405	5.08206	7.09693
10764811	Treponema	parvum	53	1.82676	3.0091	2.36497	8.80634	3.23219	4.98857	7.85533	5.82038	2.31228	3.30546	1.84395	3.36339	4.2579	2.99959	4.42952	6.93299
10764812	Treponema	pectinovorum	108	1.78355	2.84534	2.28086	8.69953	3.30914	5.01894	7.77599	5.79337	2.30978	3.30179	1.75011	3.27684	4.45612	3.33033	4.82774	6.85346
10946530	Tannerella	forsythia	393	1.81306	2.7368	2.28988	8.42326	3.14977	4.79562	7.79396	5.80355	2.31566	3.12656	1.80766	3.17335	4.20413	3.01558	4.30508	6.75604
10946531	Leptotrichia	sp.	178	1.79591	2.73199	2.30501	8.35081	3.1541	4.8461	7.78467	5.85796	2.43998	3.07823	1.81017	3.10369	4.02845	3.09894	4.45078	6.60539
10946532	Porphyromonas	sp.	32	1.83946	2.81601	2.27077	8.02133	3.03779	4.54674	7.2412	5.35226	2.45657	3.04023	1.65102	3.41989	4.17879	3.14008	4.05936	6.62444
10946534	Capnocytophaga	sp.	169	1.82671	2.75569	2.3239	8.57759	3.22869	4.94979	7.8815	5.86178	2.46759	3.11246	1.77766	3.14307	4.21791	3.22073	4.44924	6.82958
10946535	Porphyromonas	sp.	62	1.87075	2.72234	2.34326	8.77526	3.18494	5.3442	8.37935	5.79331	2.42061	3.20225	1.87068	3.44772	4.40277	3.06522	4.47649	7.24505
10946536	Actinomyces	sp.	78	1.67987	2.53309	2.29864	8.17155	3.03435	4.71604	7.35691	5.27996	2.18483	2.89443	1.82345	3.03003	4.06806	3.03395	4.11171	6.48289
10946537	Actinomyces	sp.	66	1.6841	2.39979	2.07719	7.59267	3.03948	4.31028	7.37293	5.21578	2.12562	2.82403	1.73111	2.62397	3.51072	2.88997	3.95498	6.21861
10946538	Actinomyces	sp.	116	1.7083	2.46309	2.07272	7.87401	2.93437	4.29543	7.20303	5.0857	2.2605	2.86902	1.711	2.93221	3.69791	2.84619	4.01322	6.07962
10946541	Bergeyella	sp.	577	1.74138	2.67681	2.23813	8.32014	3.0706	4.64916	7.59321	5.67918	2.37255	3.02027	1.86481	3.10105	4.08804	3.03295	4.3637	6.68456
11414966	Bacillus	sp.	56	1.86873	2.80282	2.34636	8.60083	3.35366	4.97247	8.1332	5.89721	2.39519	3.16622	1.83263	3.29153	4.21043	3.21482	4.32665	6.92178
12718623	uncultured	eubacterium	555	1.8113	2.78733	2.37138	9.02728	3.29232	4.96376	8.07931	5.80072	2.32174	3.15379	1.86902	3.19068	4.20172	3.18706	4.40984	7.04218
13195127	Lactobacillus	parabuchneri	186	1.83643	2.80872	2.44946	8.66121	3.30774	5.07304	8.04	6.11138	2.3635	3.19323	1.86188	3.09095	4.22224	3.12817	4.58143	6.95933
13924426	Sequence	t286	668	1.78927	2.74192	2.33457	8.7976	3.23309	4.90837	7.98823	5.79693	2.2976	3.12743	1.8394	3.17754	4.16632	3.17815	4.37461	6.87428
14161349	Uncultured	Fusobacterium	71	1.82185	2.81417	2.43651	8.61024	3.23668	4.91486	7.84461	6.27801	2.48017	3.19747	1.79689	3.06366	4.4	3.19235	4.30266	6.59668
14161350	Uncultured	Veillonella	47	1.51516	2.22211	2.09423	6.19837	2.4365	3.82718	5.80128	4.20769	1.92277	2.62026	1.46288	2.50815	3.33861	2.41555	3.30127	4.96706
14161351	Uncultured	Kingella	153	1.74907	2.68019	2.14732	8.43627	3.05478	4.53217	7.66323	5.44086	2.32331	3.06635	1.80214	2.99839	3.94267	2.9407	4.23463	6.51008
14161352	Leptotrichia	sp.	140	1.77486	2.67483	2.35559	8.76268	3.06773	4.88924	7.83103	5.76127	2.22462	3.03145	1.81176	3.19164	4.18844	3.13804	4.30841	6.84282
14161354	Capnocytophaga	sp.	163	1.82536	2.78759	2.37772	8.66482	3.14807	4.88643	7.88431	5.86973	2.37486	3.13519	1.83649	3.15086	4.15879	3.14612	4.41007	6.89408
14161355	Uncultured	Porphyromonas	109	1.83384	2.91281	2.38976	8.63815	3.32563	5.22552	7.96996	5.81744	2.50807	3.31002	1.88593	3.33864	4.196	3.27918	4.47608	6.99363
14161356	Uncultured	Leptotrichia	105	1.84725	2.79085	2.31595	8.92243	3.25001	4.81894	7.95064	6.09073	2.2544	3.0975	1.77285	3.1426	4.16467	3.28824	4.3112	6.70549
14161357	Uncultured	Selenomonas	105	1.88214	2.82091	2.30362	8.99828	3.28515	5.04884	8.1699	5.9056	2.43132	3.22475	1.84238	3.20537	4.25959	3.0266	4.38236	7.17246
14161358	Uncultured	Selenomonas	84	1.78622	2.85302	2.32193	8.95083	3.22874	5.14828	8.18715	6.2209	2.41621	3.24795	1.8278	3.44143	4.47506	3.30139	4.79112	7.12259
14161360	Uncultured	Leptotrichia	250	1.73595	2.74457	2.3967	8.3082	3.14138	5.00961	7.7663	5.84351	2.54786	3.13855	1.82548	3.29378	4.22886	3.13468	4.4335	6.65716
14537899	Selenomonas	sp.	79	1.69111	2.57786	2.24783	8.39493	3.0921	4.40506	7.67303	5.35156	2.19132	3.00975	1.77967	2.93575	3.8269	3.0188	4.24254	6.47167
14537900	Eubacterium	sp.	62	1.69549	2.52405	1.99952	7.58697	2.86454	4.40227	7.05019	4.90716	1.98536	2.82785	1.69146	2.65821	3.93585	2.84164	3.85669	6.01873
14537901	Capnocytophaga	sp.	211	1.84045	2.88175	2.51519	9.0681	3.33311	5.32742	8.27578	6.25752	2.43226	3.25917	1.89469	3.25165	4.45516	3.25346	4.74042	7.19988
14537902	Selenomonas	sp.	70	1.86778	2.93667	2.41743	9.20809	3.38596	5.22144	8.29471	5.99779	2.4137	3.395	1.81855	3.46953	4.52074	3.2748	4.37231	7.16233
14537903	Eubacterium	sp.	39	1.84626	2.74378	2.21622	8.27775	3.20962	4.91248	7.79768	5.75683	2.17428	3.08381	1.79573	3.00922	4.19655	2.97227	4.12069	6.55175
14537904	Selenomonas	sp.	74	1.84649	2.81963	2.27658	8.71383	3.1465	4.86408	7.87384	5.63941	2.16627	3.14627	1.84543	3.10246	4.08354	3.14132	4.38827	6.83933
14537905	Eubacterium	sp.	68	1.63691	2.49038	2.13513	7.57637	2.8356	4.15932	6.97033	5.18671	2.35424	2.82085	1.69518	2.70595	3.41721	2.60899	4.09907	5.792
14537906	Treponema	sp.	128	1.69953	2.73245	2.25593	8.22775	3.06526	4.86426	7.18931	5.23891	2.2188	3.09936	1.76266	3.10814	4.14041	3.09794	4.33701	6.17575
14537907	TM7	phylum	69	1.82729	2.66891	2.27356	8.3571	3.19017	4.60099	7.82756	5.60636	2.37483	3.13486	1.75167	3.12387	4.37319	2.94256	4.18045	6.91384
14537908	Selenomonas	sp.	42	1.72373	2.51565	2.13143	8.0822	3.02712	4.63209	6.86767	5.23783	2.18667	2.82036	1.72966	2.91577	3.51343	3.07849	3.90256	6.19031
14537909	Selenomonas	sp.	195	1.76249	2.80558	2.38621	8.59102	3.09583	5.00054	7.71356	5.99938	2.28569	3.16861	1.79985	3.22382	4.2541	3.29566	4.49847	6.87558
14537910	Selenomonas	sp.	91	1.88795	2.87194	2.33138	9.22691	3.40032	5.11076	8.0645	6.1456	2.40664	3.11443	1.90643	3.35896	4.48277	3.10381	4.54508	7.14893
14537912	Actinomyces	sp.	82	1.7159	2.53012	2.40786	8.26842	3.15401	4.39725	7.66429	5.39449	2.33433	2.96647	1.78141	2.6789	3.78841	2.98407	4.01135	6.71515
14537913	Actinomyces	sp.	5	1.74257	2.75604	2.35053	8.76412	3.06601	5.37037	7.64226	5.17513	2.71395	3.12838	2.00604	2.4482	3.01731	2.98957	3.77195	6.83847
14537914	TM7	phylum	691	1.8179	2.81114	2.37649	8.88611	3.21896	4.96192	7.92386	5.96452	2.29778	3.16851	1.86139	3.20713	4.25273	3.23288	4.49584	6.86393
14537915	Eubacterium	sp.	119	1.84893	2.7104	2.3239	8.55013	3.13499	4.85225	8.08596	5.65555	2.24051	3.14267	1.83738	3.17361	4.10338	3.1391	4.37525	6.74445
14537916	Eubacterium	sp.	335	1.71629	2.67774	2.24736	8.43702	3.10948	4.68786	7.59951	5.45157	2.19891	3.02277	1.77683	3.06754	4.07661	3.02162	4.24217	6.64376
14537917	Prevotella	sp.	400	1.82781	2.79683	2.36097	8.83908	3.28208	5.0067	7.94337	5.79298	2.36286	3.10341	1.84042	3.2679	4.20028	3.05717	4.38056	6.99318
14537918	Eubacterium	sp.	460	1.72101	2.70944	2.28569	8.32444	3.0703	4.85577	7.56836	5.5707	2.21822	3.03544	1.76933	2.98796	4.08849	3.01836	4.23039	6.59018
14537919	Prevotella	sp.	88	1.7923	2.73473	2.3901	8.74894	3.24066	4.97845	8.02262	5.86399	2.29332	3.14764	1.90096	3.16416	4.11918	3.10454	4.37854	6.95846
14537920	Prevotella	sp.	268	1.72186	2.64755	2.27719	8.14036	2.93262	4.62513	7.27598	5.39999	2.18622	3.03302	1.72734	2.85238	3.95522	2.87992	4.14293	6.45187
14537921	Prevotella	sp.	560	1.69176	2.52557	2.28559	7.80683	2.91919	4.3852	7.13908	5.23336	2.38174	2.92348	1.71331	2.84314	3.82908	2.8922	3.95256	6.24135
14537922	Selenomonas	sp.	153	1.76617	2.75498	2.31235	8.43586	3.22456	5.0332	7.69688	5.67813	2.31761	3.1626	1.82194	3.29104	4.13031	3.19203	4.43802	6.91457
14537923	Prevotella	sp.	229	1.73044	2.68251	2.27686	8.16111	3.1101	4.62033	7.63839	5.63054	2.25848	3.05526	1.79922	2.88071	4.07	2.95526	4.18305	6.63009
14537924	Porphyromonas	sp.	109	1.77105	2.69354	2.31572	8.51579	3.15368	4.61079	7.78395	5.6066	2.36641	3.09304	1.78741	3.01237	4.26701	3.06704	4.26021	6.77593
14537925	Actinomyces	sp.	310	1.69382	2.54133	2.25814	7.96517	3.11329	4.62252	7.42029	5.29613	2.17791	2.98546	1.7995	2.92398	4.19118	3.00202	4.14146	6.58966
14537926	Leptotrichia	sp.	215	1.76662	2.59993	2.28355	8.28674	3.23315	4.78028	7.37108	5.50541	2.36936	3.06381	1.79862	3.07452	4.0833	3.07076	4.23335	6.54345
14537927	Prevotella	sp.	68	1.66194	2.50736	2.07815	7.85017	2.95931	4.20825	7.23399	5.04442	2.15138	2.83153	1.66297	2.6217	3.48509	2.8138	3.951	6.25338
14537928	TM7	phylum	174	1.67122	2.6372	2.25944	7.84045	3.00222	4.55202	7.09675	5.52943	2.41687	2.91176	1.74778	2.95529	4.14239	3.05186	4.11677	6.45566
14537929	Actinomyces	sp.	168	1.58116	2.2679	2.12684	6.62438	3.56356	4.17639	6.21695	4.86269	2.25247	2.65013	1.62465	2.47517	3.89097	2.65032	3.67523	5.63928
14537930	Actinomyces	sp.	56	1.766	2.75139	2.22062	8.3975	3.28005	4.7436	7.67741	5.45448	2.29621	2.98519	1.81169	3.08334	4.30051	3.00339	4.16258	6.41202
14537932	Bifidobacterium	sp.	447	1.80352	2.73063	2.33862	8.64368	3.29014	4.99925	8.10129	5.79524	2.3048	3.13802	1.89724	3.16479	4.19634	3.20937	4.41522	6.90763
14537933	Streptococcus	sp.	19	1.46064	2.56719	2.07937	7.30569	2.79393	3.73438	6.70038	5.29742	2.61553	2.95191	1.66598	2.96869	3.8421	3.27704	4.21251	5.81219
14537934	Streptococcus	sp.	46	1.59443	2.3761	2.15866	7.67306	2.7064	4.18819	6.67482	5.11796	2.09338	2.7442	1.59847	2.70232	4.49655	2.88052	3.95011	6.04053
14537936	Microbacterium	sp.	210	1.80116	2.85228	2.40584	9.07496	3.26502	5.13533	8.09074	5.96935	2.36798	3.1993	1.85059	3.23932	4.42322	3.21019	4.50999	7.1866
14537945	Treponema	sp.	277	1.80492	2.76658	2.40034	8.96687	3.2686	5.02734	8.14401	5.90342	2.3451	3.16454	1.86136	3.13246	4.14211	3.18048	4.47612	7.04849
14537947	Beta	proteobacterium	81	1.86783	2.82922	2.47303	8.43798	3.22341	4.71223	7.84943	5.66112	2.28178	3.2172	1.88724	2.97207	3.96972	2.88847	4.2477	6.80405
14537949	Paenibacillus	sp.	454	1.81609	2.74891	2.25452	8.60657	3.22578	4.79988	7.95749	5.67404	2.30493	3.0846	1.83465	3.17397	4.08546	3.06126	4.26282	6.91313
14537951	Leptotrichia	sp.	114	1.77231	2.8483	2.33536	8.5781	3.23547	4.9183	7.87748	5.97234	2.20699	3.14266	1.8071	2.75451	4.07426	3.15185	4.69261	6.57722
14537952	Peptostreptocooccus	sp.	49	1.69756	2.67574	2.20438	8.05268	2.98736	4.33071	7.15161	5.34766	2.26354	2.83395	1.74402	3.17736	3.86786	2.8459	3.88348	6.69493
14537954	Streptococcus	sp.	45	1.7813	2.94038	2.40595	8.74177	3.22692	5.06172	7.77919	6.41421	2.43546	3.09237	1.76432	3.48582	4.35906	3.03806	4.21814	7.24165
14537955	Xanthomonas	sp.	171	1.80552	2.7357	2.35328	8.859	3.26831	5.0136	7.90761	5.89144	2.28516	3.2409	1.85157	3.27826	4.37439	3.24691	4.42392	6.94068
14537956	Pseudomonas	sp.	121	1.79528	2.77028	2.27869	8.75002	3.28623	5.0063	8.00746	5.88964	2.35168	3.15769	1.88898	3.241	4.22687	3.39286	4.66978	6.839
14537959	Streptococcus	sp.	44	1.61229	2.48111	2.05992	7.92657	2.97187	4.17729	7.00525	5.35677	2.14566	2.869	1.71505	2.87996	3.80592	2.92554	4.38101	6.27471
14537960	Prevotella	sp.	112	1.5927	2.29732	2.17107	7.31354	2.76241	4.08429	6.74114	5.00683	2.04623	2.67371	1.63865	2.70564	3.48701	2.66965	3.61536	5.81402
14537961	Eubacterium	sp.	219	1.76859	2.78705	2.34292	8.3758	3.16675	4.906	7.85753	5.87642	2.28497	3.12826	1.76396	3.14823	4.16859	3.03039	4.4479	6.77443
14537962	Actinomyces	sp.	51	1.67199	2.5143	2.12442	7.5394	3.10965	4.30186	6.88959	5.07305	2.45255	2.84523	1.7725	3.23388	3.97428	2.85384	4.02734	6.55732
14537963	Prevotella	sp.	139	1.84152	2.68912	2.40749	8.62856	3.28339	4.90434	8.10126	5.61631	2.37512	3.16497	1.82935	3.17997	4.10499	2.97221	4.25527	7.07688
14537964	Porphyromonas	sp.	71	1.86653	2.85913	2.43901	9.13443	3.2962	4.80161	8.3282	5.9003	2.42827	3.1931	1.87686	3.32084	4.13054	3.22877	4.54364	7.0895
14537966	Eubacterium	sp.	98	1.89564	2.79432	2.41867	8.8687	3.35476	4.91992	8.18942	6.16223	2.33633	3.19543	1.84358	3.08573	4.1318	3.17828	4.59937	6.98736
14537968	Peptostreptococcus	sp.	79	1.75072	2.96367	2.39078	8.10004	3.17437	5.38042	7.1939	6.18656	2.3442	3.18219	1.78806	3.04686	4.32929	3.12145	4.63845	6.67331
14537969	Porphyromonas	sp.	101	1.79828	2.77913	2.29691	8.86251	3.24433	4.94131	7.89762	5.86482	2.562	3.05847	1.8038	3.00094	4.03883	2.9924	4.39989	7.14862
14537971	Eubacterium	sp.	80	1.80464	2.71018	2.30797	8.34511	3.26054	5.01767	7.57904	5.78292	2.34117	3.17302	1.74265	3.40326	4.26655	3.04941	4.62734	6.48355
14537972	Eubacterium	sp.	609	1.79517	2.83967	2.35047	8.82186	3.2389	5.03432	8.01099	5.97805	2.30213	3.1769	1.79814	3.26577	4.26906	3.19573	4.46743	6.95637
14537973	Prevotella	sp.	456	1.78141	2.7093	2.26745	8.49533	3.17707	4.77927	7.71889	5.71771	2.33745	3.04969	1.80561	3.18073	4.13961	3.15802	4.40928	6.74409
14537975	Megasphaera	sp.	305	1.73758	2.71515	2.32449	8.45342	3.18594	4.84529	7.60775	5.73531	2.24422	3.02286	1.73814	3.12407	4.15815	2.96972	4.27388	6.7364
14537976	Eubacterium	sp.	196	1.83967	2.76751	2.26621	8.83103	3.21895	4.81224	7.82461	5.74695	2.30835	3.0761	1.84147	3.23242	4.23703	3.16848	4.55534	6.70044
14537977	TM7	phylum	374	1.7712	2.72175	2.32742	8.66215	3.17765	4.84138	7.84774	5.73591	2.41374	3.12249	1.83749	3.17088	4.06654	3.0334	4.24332	6.87187
14537978	Capnocytophaga	sp.	65	1.81034	2.80589	2.3585	8.44033	3.37535	4.84388	7.81638	6.11828	2.43553	3.11202	1.84586	3.17926	4.15683	3.22181	4.70973	6.86478
14537979	Eubacterium	sp.	106	1.86119	2.80688	2.43091	9.25897	3.42747	5.33329	8.36912	6.32638	2.39686	3.20326	1.84633	3.26379	4.41632	3.29358	4.79934	7.25141
14537980	Leptotrichia	sp.	495	1.79603	2.76535	2.37638	8.70546	3.16209	4.9061	7.81342	5.80124	2.29966	3.10687	1.8247	3.23495	4.25358	3.10811	4.42906	6.89151
14537981	Leptotrichia	sp.	326	1.82288	2.87124	2.43727	8.89317	3.27169	5.10125	7.93394	6.25574	2.45263	3.25267	1.84943	3.26184	4.34754	3.28131	4.49819	7.05994
14537982	Eubacterium	sp.	367	1.81431	2.82134	2.40984	8.96155	3.22399	5.09565	8.01456	6.11502	2.49791	3.2579	1.84218	3.32584	4.36507	3.16407	4.53709	7.05417
14537983	Streptococcus	sp.	89	1.56065	2.37685	1.85622	6.83707	2.94436	4.05021	6.90579	5.30804	2.04863	2.72345	1.66339	2.6275	3.48134	2.85092	3.62674	5.80313
14537985	Selenomonas	sp.	63	1.83023	2.76894	2.2326	8.38605	3.29273	4.717	7.55046	5.65608	2.4223	3.1038	1.83049	3.41685	4.18945	3.08896	4.09007	6.59032
15004605	Alpha	proteobacterium	137	1.77735	2.63563	2.21639	8.36863	3.19523	4.60345	7.83661	5.47994	2.30653	3.0159	1.77875	3.04147	4.04735	3.02286	4.23438	6.79417
15004607	Paenibacillus	sp.	149	1.87134	2.92443	2.34798	8.79245	3.24565	5.05878	8.19504	6.18758	2.34981	3.17735	1.84403	3.19801	4.1556	3.04794	4.23076	7.10153
16612183	Fusobacterium	sp.	92	1.70158	2.63448	2.18617	8.0913	3.01664	4.83352	7.25513	5.57799	2.71211	3.07475	1.79288	2.97992	4.12864	3.04833	4.24058	6.3978
16612184	Streptococcus	sp.	45	1.66329	2.4444	2.15671	7.86556	3.08775	4.51323	7.41587	5.67218	2.45704	3.20534	1.74544	3.0849	4.14438	3.14603	4.07413	6.43458
16612185	Streptococcus	sp.	83	1.7917	2.71526	2.20641	8.41865	3.14561	4.73161	7.58245	5.78873	2.33618	3.07291	1.79659	3.23097	4.02844	2.95554	4.33033	6.83677
16612186	Prevotella	sp.	38	1.44939	2.11773	1.69405	6.9262	2.45325	3.37255	6.06148	4.04029	2.03328	2.4716	1.49656	2.08286	3.20674	2.30835	3.37545	5.26567
16612187	Streptococcus	sp.	64	1.83776	2.85322	2.43339	8.69834	3.22828	4.95473	7.94214	6.23631	2.26655	3.19571	1.8071	3.42205	4.5657	3.20449	4.46897	7.10021
16612188	Streptococcus	sp.	32	0.96375	1.39601	1.26707	3.74659	1.78663	2.43247	4.22032	3.09205	2.16191	1.77243	1.16748	1.77644	2.12565	1.88223	2.59495	3.24697
16612189	Streptococcus	sp.	6	1.71161	2.99254	2.27793	8.61161	3.41885	4.84953	7.90711	5.79842	2.31716	3.01483	1.68958	2.74723	4.46844	3.28133	4.15855	8.07015
16612190	Streptococcus	sp.	61	1.63141	2.55623	2.09313	7.78152	3.03317	4.16388	7.01961	5.32458	2.09838	2.73375	1.61716	2.2107	3.51058	2.80849	3.82221	5.81733
16612191	Leptotrichia	sp.	400	1.81564	2.86357	2.36811	8.71099	3.17956	4.95898	7.94673	5.87081	2.29332	3.16129	1.76875	3.27355	4.16911	3.09305	4.32756	6.97275
16612192	Streptococcus	sp.	65	1.64719	2.52656	2.21692	8.02372	2.94791	4.64048	6.80251	5.23051	2.73005	2.90356	1.76183	3.00643	4.07502	2.8839	3.96805	6.10708
18105088	Desulfovibrio	sp.	235	1.77219	2.72303	2.25874	8.37438	3.10901	4.64675	7.68447	5.72442	2.17652	3.05291	1.79181	3.11015	4.03404	3.03661	4.24631	6.50782
28436387	Bradyrhizobium	elkanii	2939	1.81303	2.78591	2.34844	8.76461	3.23315	4.91719	7.98929	5.8388	2.30185	3.13826	1.85816	3.19187	4.20015	3.17062	4.41096	6.94688
29165644	Prevotella	sp.	317	1.76681	2.67992	2.24861	8.46303	3.16191	4.70729	7.72314	5.75405	2.30135	3.01343	1.80636	3.0435	4.0641	3.06478	4.2993	6.60898
29165644	Prevotella	sp.	1	1.76681	2.67992	2.24861	8.46303	3.16191	4.70729	7.72314	5.75405	2.30135	3.01343	1.80636	3.0435	4.0641	3.06478	4.2993	6.60898
