# Supplementary material for: Datasets used to discover the microbial signatures of oral dysbiosis, periodontitis and edentulism in humans
Source: Data Brief. 2016 Nov 19;10:30–2. doi: 10.1016/j.dib.2016.11.051 (PMC5137327; doi:10.1016/j.dib.2016.11.051)
Supplement: Supplementary file 2 — Supplementary material Table 1. GI numbers for the 16S rRNA gene sequences of 597 oral bacteria. Table 2. Median abundances for the 576 rRNA genes and 16 patient samples based on individual probe calibration. Table 3. Abundances for the 567 rRNA genes and 16 patient samples based on aggregate probe calibration. [file mmc2.zip › Table 3.xls]

## Sheet: Sheet1
GI\Patient	CF11	CF13	CM14	CM7	EF1	EF16	EF3	EM9	HF12	HF8	HM10	HM15	PF5	PF6	PM2	PM4
6539450	0.0939304	0.136623	0.652991	0.533909	0.240012	0.244132	0.463078	0.463018	2.04469	0.380239	0.152955	0.289304	1.85885	1.38418	1.3691	0.460682
294423	0.415105	0.462292	2.00542	1.0417	0.501131	0.662318	0.918247	0.733344	0.796632	1.15175	0.35813	0.571458	2.18714	1.92683	1.15135	0.99589
4490387	0.181535	0.263863	0.380148	0.692074	0.318828	0.435273	0.663802	0.507583	1.84913	0.390608	0.16995	0.369687	0.715314	1.37186	0.90647	1.01671
14161351	0.752364	0.616313	1.22962	1.44834	0.697144	0.928271	1.34578	1.07756	2.40468	1.26158	1.0726	1.43331	1.26863	0.985567	1.18768	1.40801
9988923	0.390935	0.531638	1.59431	1.45002	0.524485	0.711122	1.03043	0.802465	1.39657	0.762633	0.359425	0.650213	1.97934	1.79543	1.99847	1.05263
4140242	0.0500192	0.123702	1.46029	2.55918	0.167901	0.267103	1.36664	0.809812	2.17881	0.813368	0.0249182	0.625573	3.70517	2.21862	3.16885	0.908465
294427	0.601176	0.765932	1.54692	1.74524	0.831835	1.11661	1.53351	1.26821	0.788706	1.12284	0.563643	0.835411	2.22276	2.49419	1.9326	1.50308
312116	0.0892425	0.331563	1.14818	1.11923	1.41588	1.03409	2.14029	3.00612	1.98932	1.49087	0.487673	0.614908	2.56106	1.03641	1.39436	1.02382
3757506	0.519614	0.632491	1.87985	2.49242	1.03786	1.04959	1.80768	2.3106	2.73705	1.2363	0.833337	1.18774	2.90405	1.94316	2.7634	1.73655
294425	0.384248	0.578186	1.6406	1.65709	0.638693	0.949723	1.3773	1.0425	1.10544	0.821228	0.424369	0.66462	2.01944	1.58395	2.09799	1.26936
294288	0.537923	0.898174	0.709467	1.54537	0.80062	1.09352	1.43398	1.18996	1.0696	0.769485	0.60338	0.761379	1.10961	1.00549	3.16641	2.05449
14537983	0.691528	0.773593	1.63666	1.88389	1.71749	1.28217	2.09529	2.81596	1.99689	1.38072	1.07522	1.57239	2.2045	1.45898	2.04817	2.02422
294420	0.717166	0.926419	1.50972	2.18695	1.03689	1.38913	1.9195	1.51082	0.896955	1.14634	0.718477	1.0512	2.47223	2.28758	1.9826	1.76602
14537906	0.612604	1.25105	1.30036	2.03644	1.05207	1.31666	1.9035	1.89094	0.916458	0.951574	0.629429	0.984227	3.20383	1.55906	2.31659	2.10764
2108322	0.766248	0.973277	1.366	2.0087	1.06446	1.33609	1.89332	1.56462	1.02099	1.23023	0.743703	1.12195	2.4826	2.0569	1.79834	1.76401
9988912	0.27896	0.464105	0.439478	1.22699	1.15206	2.82796	4.01026	3.23648	0.607223	0.505107	0.289738	0.497817	1.33435	0.772846	0.820354	1.01473
4580728	0.76674	1.11765	1.0946	2.25382	1.17989	1.51293	2.08174	1.95003	1.00874	1.12019	0.772425	1.11773	2.91396	1.47407	2.43858	2.02857
459531	0.470765	0.853945	1.08699	2.31704	1.19083	1.33834	2.81409	2.3402	1.95337	1.18811	0.667735	1.25729	2.89175	1.66407	1.97055	2.02871
2183313	0.341903	0.390198	0.455182	0.69135	0.412629	0.520371	0.94669	4.29135	0.78529	0.414067	0.438003	0.449568	0.672294	0.414916	0.529539	0.609927
2569976	1.09358	1.30973	1.33343	2.81724	1.46198	1.91026	2.67504	2.17892	3.00032	1.48416	0.998478	1.47185	2.00778	1.57134	2.17686	2.60632
14537982	0.699114	0.988471	1.17511	2.68306	1.5702	1.62943	2.66686	2.84218	1.804	1.33425	0.782816	1.34913	3.15214	1.93696	2.51507	2.36571
509071	0.81639	1.07285	1.35614	2.60766	1.188	1.63973	2.38123	1.85364	1.10554	1.31203	0.845095	1.19834	2.62684	1.72	2.56469	2.18753
10719609	1.91784	3.09419	2.5529	9.61623	10	5.25719	8.62865	6.48008	2.45052	3.19863	1.93899	3.22784	4.13559	3.50166	4.75849	7.18652
14537928	0.811118	1.20992	2.27374	3.12818	2.03214	2.35674	3.14147	3.70066	2.35297	1.65671	1.26084	1.99613	3.16343	2.42213	2.85263	3.49025
9837479	0.580324	0.81036	1.35032	2.46775	1.72844	1.58148	2.59866	2.59626	1.6567	1.52261	0.861137	1.31739	2.3439	1.57083	2.03399	2.1024
14537937	0.905484	1.15828	1.48734	3.15021	1.32036	1.90824	2.85979	2.20478	2.38825	1.89029	1.50809	2.31417	2.18543	1.51439	2.00009	2.68728
454446	0.7581	1.06416	1.45128	2.81159	1.80184	1.6883	2.70742	2.78487	2.07854	1.58123	1.00458	1.56743	2.40168	1.73018	2.25757	2.41762
509140	0.739393	1.14728	1.08773	2.36336	1.10483	1.49381	2.15236	1.69497	1.44576	1.08418	0.746905	1.07293	1.71148	1.48917	2.38948	2.09605
2183317	0.260048	0.40004	0.4471	0.987141	0.610095	0.686088	1.30219	1.17155	0.867295	0.479711	0.303875	0.411321	0.955959	0.434387	0.575115	0.898581
454441	0.457487	0.707969	1.30532	3.03366	1.73335	1.54948	2.72177	2.83011	1.84514	1.49053	0.917022	1.33483	2.36001	1.6117	1.95236	2.38227
16612184	1.16149	1.65679	1.83638	4.95246	1.99822	2.57165	4.89409	5.56039	1.93085	2.3107	1.50522	1.95657	3.16211	3.9275	3.57207	3.45046
14537960	0.936975	1.19643	1.82803	2.72883	1.35988	1.79289	2.5436	2.04019	1.17415	1.41161	0.888454	1.50391	2.45758	1.91265	1.77002	2.3255
14537971	0.873088	1.29486	1.59201	3.65336	2.01783	2.22878	3.48427	3.74574	1.91994	1.53718	0.885524	1.54969	3.33252	2.39642	3.17654	3.48168
10946530	0.84598	1.21879	1.45744	2.91901	1.26928	1.77011	2.59719	2.0438	1.89757	1.31407	0.856893	1.28641	2.15375	1.76955	2.42391	2.4743
14537920	0.845513	1.03546	1.19697	2.40101	1.12368	1.537	2.18609	1.74383	1.52769	1.21377	0.756012	1.13154	1.91209	1.70072	1.91916	2.00928
294428	0.853674	1.13341	1.2206	2.54854	1.24394	1.64445	2.28926	1.79817	1.1666	1.22913	0.865481	1.19133	1.6098	2.21534	1.73945	2.13133
1199608	1.1158	1.51857	1.38195	3.1606	1.59751	2.13159	2.95668	2.50613	2.64385	1.63485	1.18233	1.69391	1.94472	1.68803	2.26595	2.69601
14537934	0.84071	1.17269	1.32358	2.81617	1.43693	2.11595	3.17361	3.33207	1.77033	1.66398	0.889808	1.41618	2.48448	1.3939	1.79656	2.40967
1199956	1.18437	1.59637	1.45918	3.53214	1.72618	2.32363	3.31917	4.32224	1.43596	1.72016	1.21165	1.71565	2.32698	1.84153	2.24855	2.99885
14537901	0.83939	1.1674	1.26161	2.89319	1.44963	1.87565	2.77526	2.43476	2.25566	1.34264	0.895695	1.35366	1.87704	1.45391	1.83338	2.40136
14549203	0.829295	1.08478	1.23932	2.47724	1.19325	1.71725	2.33598	1.84677	1.88071	1.25468	0.906107	1.272	1.49748	1.24268	1.56172	2.11196
14537927	0.582584	0.765836	0.840247	1.64451	0.832493	1.08623	1.53418	1.23968	0.945648	0.90058	0.586669	0.808528	1.3309	1.17689	1.24148	1.3934
174772	1.04166	1.28288	1.294	3.172	1.4397	2.11676	2.9594	2.30873	2.37163	1.80849	1.19263	1.97014	1.96478	1.48548	1.98723	2.63111
14537947	0.920272	1.17589	1.24854	2.77619	1.33638	1.80836	2.65541	2.0648	2.06088	1.36451	0.90784	1.456	1.58094	1.31667	1.70554	2.41221
1171623	0.619723	0.833638	0.919915	1.7949	1.0057	1.2571	1.83535	1.75807	1.25382	0.946817	0.686961	0.911575	1.3996	0.940933	1.13361	1.60408
2764819	1.08718	1.43816	1.38916	3.34009	2.72285	2.48497	3.27145	2.62322	1.98194	1.70813	1.58888	1.82685	2.14155	1.6585	2.10577	2.82513
2586355	1.09053	1.44652	1.36704	3.15661	1.58838	2.30679	2.94115	2.41515	1.31316	1.56207	1.13034	1.54522	2.7243	1.86781	2.77653	2.70939
16612190	1.07128	1.5109	1.53395	3.85003	2.0723	2.59408	3.93879	4.58683	1.77018	1.75958	1.08774	1.56934	2.29024	1.68603	2.38984	3.21716
44982	0.948606	1.30616	1.28868	3.15232	1.45109	2.0167	2.93129	2.34615	2.30353	1.5511	1.00215	1.55475	1.78152	1.50515	1.85287	2.67592
174052	0.85672	1.1828	1.17941	2.95822	1.36994	1.89883	2.74184	2.16095	2.10076	1.369	0.9231	1.48982	1.71363	1.45644	1.79855	2.46731
289382	2.04992	1.85353	2.45124	5.21141	3.15876	2.53238	5.33038	4.49799	2.38437	2.02977	2.24335	2.36953	3.59925	3.14417	3.79351	4.27524
14537961	0.802679	0.948065	2.13301	5.92233	2.69494	2.65829	4.19497	4.21336	2.04576	2.21143	1.47328	2.01049	3.28874	2.48617	3.35724	4.25957
793883	1.26369	1.77125	1.68792	4.00769	2.63686	2.75582	3.74817	4.31991	1.79323	1.98099	1.28601	2.01046	2.56809	2.12142	2.55933	3.39722
9837458	1.00527	1.40432	1.33389	3.62103	1.56002	2.1638	3.28588	2.58535	2.44713	1.54261	1.07006	1.54039	2.03549	1.66119	2.11759	2.8083
9988920	0.928636	1.26156	1.38088	2.79402	1.37902	1.84167	2.6371	2.1121	1.22816	1.35032	0.949853	1.33837	1.93265	2.0871	2.11043	2.3074
4680614	0.814625	1.28296	1.38527	3.63796	1.60748	2.17163	3.65514	2.91188	1.88011	1.52371	0.877189	1.51858	2.89059	2.03129	2.49898	3.02146
576603	1.20383	1.82766	1.59828	4.87868	2.06656	2.97215	4.59946	10	1.58136	1.99937	1.27701	1.95117	2.54499	2.13625	2.64939	3.94138
14537929	1.31304	1.72228	1.7761	3.9009	3.64825	3.08216	3.78791	3.30402	2.01426	1.96082	1.37601	1.95933	2.8914	1.99746	2.53873	3.5166
5327189	1.81968	3.06196	3.00048	8.74683	3.32948	10	7.48058	5.7461	2.35711	3.04929	1.79145	3.36064	3.59095	3.22878	4.48352	6.5445
15004605	1.01254	1.36064	1.25203	3.28007	1.56736	2.04882	3.12322	2.41955	2.20082	1.57173	1.01471	1.55805	1.9627	1.60446	2.05733	2.7619
9988929	0.966015	1.35859	1.31261	3.35731	1.51108	2.09112	3.09975	2.41034	1.84531	1.51705	0.986212	1.47367	2.34294	1.91778	2.50918	2.7953
174773	1.10362	1.468	1.46671	3.12995	1.74278	2.12626	3.14548	2.91234	2.06996	1.62718	1.10672	1.52603	1.91078	1.63044	2.03511	2.67465
4127826	1.02414	1.56322	1.34009	3.77036	1.65024	2.33602	3.47643	2.78012	1.34224	1.62044	1.03199	1.60804	2.84716	1.88351	3.02995	3.30389
16612188	0.752543	0.972806	1.06693	2.0957	1.22406	1.46849	2.38622	2.26291	1.70002	1.18336	0.83347	1.09689	1.51996	1.11222	1.45323	1.83637
14537921	1.14673	1.59197	1.91603	4.18131	1.79262	2.54196	3.85962	2.96627	2.55146	1.85149	1.15029	1.77997	2.5688	2.0484	2.80192	3.47189
4127262	1.1272	1.44397	1.46386	3.20769	1.61536	2.26774	2.98797	2.58354	2.29241	1.9952	1.23955	1.8024	2.56904	1.64318	2.07995	2.82057
9988936	1.1678	1.72446	1.70542	4.48867	1.79524	2.59992	3.98521	3.06874	2.38776	1.79443	1.1113	1.81091	2.96707	2.28878	3.04929	3.7072
4519559	0.897126	1.21835	1.13525	2.71052	1.87937	2.91539	5.77368	4.9307	1.26027	1.32441	0.916267	1.29596	1.59893	1.36884	1.69201	2.2947
3114775	1.04819	1.3892	1.548	3.08835	1.55124	2.06348	2.85033	2.27793	1.94427	1.51706	1.06677	1.50695	1.98777	1.66195	1.98639	2.59522
16612183	1.47895	2.02862	2.0345	4.61824	2.2419	3.18723	4.2522	3.51925	3.11249	2.31629	1.49266	2.26398	3.03472	2.38358	2.8407	3.9548
2183314	1.75185	1.97353	2.23045	5.51884	2.21747	4.3012	5.22082	4.80302	1.85003	2.19836	1.38118	2.25138	2.80029	2.32928	3.00039	4.26918
535115	0.557944	1.23901	1.94881	5.68485	2.14156	2.82771	5.43294	4.67352	2.07804	2.28624	1.13467	1.89271	3.26017	2.20133	2.93514	4.144
5578753	1.12013	1.5639	1.4959	4.02086	1.80614	2.41645	3.71727	2.88376	2.32998	1.75622	1.13419	1.75001	2.32476	1.91916	2.30576	3.31861
9837443	0.975761	1.31842	1.3372	3.58846	1.70921	2.16201	3.35216	2.48161	1.98722	1.67759	1.04651	1.58711	2.2228	1.5574	2.23444	3.03197
175717	0.926956	1.25909	1.1815	4.64821	1.35429	2.11175	3.9534	2.81475	2.04069	1.5419	0.971775	1.54302	2.10945	1.48326	2.33385	3.29335
793882	1.06656	1.43158	1.32635	3.13763	1.77897	2.13532	2.97522	5.47983	1.48046	1.85516	1.05709	1.57869	2.19531	1.68874	2.0144	2.71606
9988928	1.12988	1.60099	1.58404	4.09777	1.81327	2.55033	3.78707	2.99399	2.34089	1.8101	1.14603	1.82949	2.44387	1.92462	2.75032	3.38811
1944114	0.890265	1.29133	1.27054	3.22455	1.51975	2.02459	3.13726	2.81539	1.72568	1.43946	0.893056	1.38515	2.11456	1.50781	1.93187	2.69216
11414966	1.20108	1.60713	1.52746	3.54011	1.79677	2.40283	3.26038	3.32512	1.5945	1.76596	1.3863	1.75448	2.2338	1.85964	2.27921	3.01024
10048305	1.23167	1.76564	1.62565	4.69867	2.09121	2.8464	4.37253	3.49632	2.65656	2.01215	1.25366	2.09251	2.61553	2.04896	2.62096	3.86527
14537903	1.00169	1.33844	1.24573	2.85449	1.49196	1.96204	2.73474	2.19844	1.61467	1.45247	1.03561	1.46522	1.96653	1.60009	1.96503	2.42109
294434	1.18303	1.63932	1.49942	4.29328	1.81546	2.61078	3.92236	3.01404	1.88975	1.79362	1.18497	1.72121	2.47722	2.05643	3.14997	3.42553
14537913	1.69055	2.76592	2.37778	8.78721	3.05392	5.091	9.95951	5.47638	2.26731	3.09979	1.82764	2.84082	3.6776	3.12963	4.12939	6.84115
9837505	1.41238	2.42111	2.00447	10	2.97477	4.04163	10	8.16338	2.67039	2.81322	1.37018	2.60467	4.27817	3.03195	4.87698	10
9988925	1.24508	1.67404	1.62648	3.83657	1.85166	2.54709	3.51167	2.78278	2.14934	1.87345	1.25762	1.84893	2.3287	1.98125	2.71031	3.21801
6671248	2.03403	2.92924	2.82407	7.1158	3.43308	4.54328	6.52892	5.19806	2.31114	3.16521	2.00144	3.16778	3.97428	3.50227	4.60011	5.72819
294422	1.01717	1.35373	1.2454	2.9222	1.47607	1.94501	2.70391	2.18595	1.25777	1.48059	1.03698	1.46193	2.00466	1.64967	2.38739	2.5073
142272	1.34164	1.83615	2.14517	8.66803	2.61405	3.81082	7.63392	5.58107	2.78363	2.79743	1.46364	2.71036	4.87491	2.58463	4.45605	6.39883
175558	1.3828	2.01563	1.84125	5.69373	2.51039	3.35857	5.30043	4.90289	2.04379	2.40406	1.52014	2.39281	3.02943	2.5476	3.17806	4.54334
3299817	1.13478	1.63161	1.59573	4.31286	2.05278	2.65903	4.19323	3.50324	2.04112	1.83843	1.19332	1.77504	2.55906	2.08778	2.59978	3.64213
454180	1.0791	1.75346	2.05612	4.80672	2.36563	3.01732	4.59498	3.91232	1.9681	2.29105	1.34283	2.13274	2.97862	2.23837	3.00178	4.07959
9837497	1.56372	2.28726	2.51929	6.94018	2.82371	5.04311	6.47867	4.82017	1.98657	2.63532	1.58387	2.68356	3.3871	2.62842	3.52209	5.4707
9837461	1.21971	1.80574	1.69898	4.87549	2.13728	3.13726	4.66813	4.03132	1.89198	1.99986	1.24709	1.95439	3.19417	2.2089	2.87614	3.99307
3462610	0.933016	1.67792	1.54826	8.72773	1.99389	3.20471	8.87319	5.51236	1.69806	2.12336	1.18921	1.48485	3.21869	2.36466	3.51547	6.83667
2791949	0.715111	1.77458	2.08852	8.06278	2.98246	3.61152	7.91375	6.0357	2.3238	2.84699	1.13874	2.73016	4.04791	2.81637	4.0902	6.51991
6671223	1.82596	2.85587	2.38516	8.69785	3.23328	6.58451	7.70563	6.15187	2.29104	3.07613	1.83792	3.15447	4.0731	3.15246	4.24888	6.87177
16612186	1.07812	1.40957	1.31091	3.10958	1.55712	2.00323	3.0173	2.34819	1.55423	1.67318	1.04793	1.50632	2.13714	1.63428	1.96376	2.67642
4001750	0.847773	1.12619	1.07134	2.64624	1.42891	1.74679	2.59265	2.16807	1.34138	1.27836	0.866126	1.2366	1.58668	1.31502	1.62429	2.20879
9858892	1.43063	1.95255	1.86912	4.59281	2.239	3.03054	4.26851	3.45185	2.39574	2.22912	1.52846	2.2088	3.00401	2.4191	3.08856	3.91257
14537905	0.95723	1.29324	1.21784	2.76884	1.46992	1.89778	2.69062	2.22808	1.57738	1.4382	0.984008	1.3278	1.75671	1.43223	1.81274	2.38361
14537923	1.13499	1.50745	1.49921	3.22142	1.66327	2.15796	3.0097	2.50307	1.54151	1.68915	1.12783	1.61914	2.27574	1.79396	2.1919	2.7482
2073386	1.1171	1.45759	1.35635	3.31384	2.02456	2.28022	3.43988	2.50616	1.71743	1.66528	1.27812	1.72759	1.97233	1.67859	2.15955	2.77719
2460062	1.29299	2.02108	1.82226	6.41896	2.35974	3.36878	5.94298	5.02355	1.84959	2.40355	1.5223	2.23767	3.16297	3.04706	3.48423	4.71555
3599569	0.950701	1.39718	1.5635	6.29792	1.9364	2.74423	5.75632	4.00797	2.22358	1.83882	1.08195	1.83861	2.8651	1.98643	2.98219	4.67104
9837442	1.37548	1.78775	1.70406	4.18852	2.12656	2.77747	3.94015	3.04444	1.95931	2.08465	1.42022	2.57599	2.47822	2.06673	3.03331	3.69905
9837486	1.4209	2.07671	1.88448	6.00545	2.51427	3.39768	5.70834	4.40752	2.55853	2.51572	1.46315	2.45897	3.32504	2.54742	3.70782	4.89101
15004607	1.54854	2.14705	1.87951	4.80656	2.33378	3.13281	4.52396	4.37188	1.89719	2.27453	1.53883	2.2481	2.80149	2.34688	2.8872	4.03585
4877981	1.29889	1.87975	1.71457	5.08093	2.17726	3.04892	4.72805	3.6448	2.36542	2.10585	1.32083	2.098	2.97971	2.21275	3.13501	4.15637
1808583	1.11864	1.58209	1.49434	3.86241	1.98987	2.41633	3.65005	2.84581	1.90433	1.75299	1.17943	1.76801	2.10502	1.7714	2.262	3.18817
12965361	1.22694	1.82008	1.74227	5.4508	2.14911	3.12071	5.00408	3.86339	2.42336	2.17255	1.26326	2.15575	2.88636	2.1473	2.88841	4.35558
3618340	0.0783723	0.172626	0.371582	0.38703	0.298569	0.239111	0.473584	0.383393	0.769994	0.343859	0.205942	0.29591	1.99805	0.249555	0.223073	0.345389
9988935	1.38857	1.95233	1.77593	4.40054	2.13857	2.90751	4.105	3.36099	1.87959	2.09526	1.4289	2.06557	2.87533	2.4668	2.99895	3.73352
174111	1.26066	1.72662	1.94178	5.16031	2.20023	3.06717	4.81142	4.1366	2.05043	2.26847	1.39684	2.42634	3.1913	2.32566	3.17415	4.36683
29165644	1.31069	1.86309	1.70197	5.07077	2.11639	2.97734	4.6424	3.56258	2.06547	2.07152	1.3258	1.99311	2.81856	2.3179	3.40411	4.10887
294432	1.20487	1.77326	1.65573	4.85441	1.94964	2.81291	4.28967	3.16435	1.98144	1.89842	1.22355	1.89651	2.61211	2.24471	3.10572	3.95858
9837472	1.10047	1.54752	1.389	3.7674	1.72717	2.36743	3.55968	2.93117	1.82909	1.71314	1.09382	1.74122	2.16774	1.97911	2.29572	3.15012
14161350	1.10048	1.53383	1.47121	4.74222	1.99609	2.62002	3.84668	3.28098	1.6946	2.08735	1.0743	1.89279	2.52932	1.89363	2.47261	3.49333
9988917	1.09364	1.46881	1.63342	3.3553	1.63968	2.19776	3.09436	2.45872	1.38693	1.66406	1.14377	1.60402	2.10837	1.71159	2.3761	2.79372
16612192	1.41702	1.99251	1.84888	4.39879	2.2154	3.09784	4.21926	3.58494	2.42669	2.14913	1.47105	2.25672	2.69153	2.21985	2.70006	3.71167
10039600	1.20602	1.58599	1.63483	3.48484	1.75983	2.40154	3.26013	2.59895	1.83791	1.72305	1.22202	1.73131	2.2359	1.9051	2.23127	2.96735
9837445	1.05862	1.49692	1.37586	3.84165	1.90546	2.37301	3.69269	2.86404	1.85848	1.7101	1.1074	1.64532	2.19945	1.65901	2.18705	3.19898
9988940	1.41835	2.08723	1.83855	5.86723	2.35358	4.13815	5.41041	4.1922	2.40111	2.32746	1.52305	2.33882	2.88221	2.5439	3.42789	4.64367
10946538	1.24892	1.5881	1.48886	3.63592	1.88335	2.40964	3.49689	2.75797	1.74735	1.79563	1.27032	1.91997	2.27967	1.90127	2.58253	3.13675
16612189	1.75003	3.17579	2.30348	9.73603	3.5238	4.83144	8.92218	6.9967	2.20314	3.14244	1.70096	3.18531	4.19638	3.34573	4.47151	7.80778
3820963	2.85345	2.65545	2.17167	8.31692	3.03624	4.59324	7.94104	6.00932	2.31301	2.89076	1.69017	3.04004	3.9908	3.03415	4.1963	6.70367
14537915	1.14137	1.6324	1.62937	4.47626	1.94589	2.79043	4.17052	3.14023	1.96954	1.84946	1.2663	1.81568	2.58471	2.0421	2.54552	3.6211
9837481	1.49794	2.32388	2.002	6.78544	2.80649	3.8817	6.35526	4.95601	2.51809	2.68316	1.47836	2.53657	4.11362	2.70764	3.89933	5.26576
14537907	1.32018	1.74994	1.67482	3.8256	1.94518	2.56039	3.63995	2.93162	2.00221	1.92719	1.31669	1.96811	2.35941	1.92948	2.53491	3.32708
9988909	1.91314	2.93164	2.36538	9.28714	3.4115	5.21298	8.05955	6.28113	2.36448	3.12304	1.71046	3.51533	4.36834	3.42133	4.47882	6.87119
294430	1.04234	1.60989	1.48324	6.18961	1.88782	2.83676	5.52599	3.72295	1.88151	1.87919	0.996463	1.771	2.77827	2.21392	2.87929	4.39501
5327180	1.80608	3.02598	2.57206	9.50172	3.3073	5.46622	8.45241	6.35843	2.38936	3.30069	1.85646	3.39171	4.48227	3.83195	4.65542	6.97591
174986	1.24658	1.78165	1.60639	4.76223	1.99118	2.8558	4.37521	3.33307	2.21341	2.04104	1.2802	2.06734	2.49828	2.0741	2.639	3.8805
6942242	1.15331	1.67958	1.64936	4.45134	1.91955	2.68478	4.14627	3.24412	1.73931	1.84233	1.18524	1.76347	2.90128	1.97164	2.57201	3.69076
9988943	1.83295	2.85753	3.48802	9.24762	3.24874	5.85378	8.3162	6.16728	2.45864	3.19789	1.93499	3.22511	4.33262	3.69384	4.67393	7.17779
289579	1.49372	2.06894	1.89308	4.66561	2.23957	3.07428	4.25113	3.41531	2.25738	2.20295	1.5132	2.19155	2.66351	2.41541	2.98531	3.82921
13241800	1.49117	2.00216	1.93198	6.11853	2.42446	3.62214	5.57392	4.08714	2.45036	2.35962	1.51646	2.46361	3.12698	2.34659	3.10889	4.86962
14537981	1.27553	1.89757	1.68499	5.17641	2.11085	3.11312	4.67235	3.72965	2.21311	2.05442	1.27051	2.02759	2.88536	2.4353	2.9586	4.14971
2586382	1.77292	2.80618	2.33962	8.94486	3.14275	5.23869	7.59057	5.90561	3.38741	3.07638	1.88639	3.238	4.10999	3.23168	4.34847	6.8622
3712666	1.98004	3.10259	2.68924	8.81444	3.34826	4.85699	7.80263	6.04495	3.30105	3.06657	1.82755	3.25781	4.5459	3.27004	4.5523	6.7199
853707	1.15675	1.58103	1.52186	3.57456	2.26674	2.39692	3.47401	2.76269	1.62651	1.94029	1.2027	1.7923	2.64217	2.00845	2.37261	3.15051
1199611	1.37157	2.02083	1.85987	5.65343	2.29189	3.33036	5.15372	3.93515	2.16032	2.23029	1.4262	2.21845	3.11408	2.42721	3.60177	4.57943
1513214	1.31974	1.85342	1.66197	4.2548	2.051	2.73456	3.88688	3.18099	1.67145	1.98364	1.34173	1.97647	2.87695	2.07996	2.62423	3.56823
2183315	1.32411	1.85167	1.6692	3.86342	1.9976	2.78232	3.566	3.00957	1.638	1.98895	1.34449	2.05062	2.46691	2.02306	2.49785	3.26103
47494	1.85986	3.03898	2.90487	9.05271	3.53761	4.98285	7.88164	5.30851	2.55431	3.42524	1.93721	4.23773	4.57373	2.91941	4.61222	7.55942
2644976	1.78238	2.59114	2.52806	8.26798	3.11329	5.41883	7.56151	5.52041	2.24864	2.94838	1.81235	2.8587	3.93277	3.22865	4.25784	6.48717
9837496	1.26067	1.72155	1.595	4.68979	2.14519	2.86946	4.54521	3.77697	1.87321	1.94304	1.22444	1.92349	2.48053	1.93994	2.54545	3.82765
9837476	1.19759	1.78348	1.56582	5.03175	2.07029	3.00892	4.53308	3.62086	1.96614	2.07993	1.22243	1.94863	2.82639	2.14649	2.97148	3.95526
2586374	2.1116	3.01172	2.92231	9.40269	3.49108	5.28344	8.48196	6.44403	2.66085	3.39175	1.93617	3.30394	4.29138	3.31682	4.43354	7.23395
289379	1.26402	1.80288	1.64476	4.8861	2.05332	2.89329	4.45322	3.3101	1.87664	2.0018	1.30086	1.94651	2.61885	2.16397	3.12815	3.93453
43402	1.70763	2.70013	2.43412	7.30257	2.79885	4.09261	6.56591	5.32807	2.37311	2.94642	1.60245	2.83678	3.74262	3.0602	4.25226	5.79198
174020	1.6523	2.53329	2.17289	7.53278	2.83525	4.21322	6.96178	5.37026	2.93937	2.82908	1.69373	2.77373	3.65333	2.97815	4.03392	5.95811
3114912	1.34608	1.93778	1.742	5.4052	2.23958	3.19988	4.91951	3.77501	1.87511	2.15255	1.40045	2.16381	2.81805	2.31803	3.47391	4.39513
9988924	1.06911	1.47484	1.3551	3.58691	1.68182	2.26492	3.27082	2.63695	1.64858	1.65527	1.09618	1.58173	2.03198	1.73445	2.18268	2.97932
9715774	1.5326	2.36098	2.39838	7.11367	2.80427	4.1808	6.41745	5.45916	1.98294	2.53277	1.62132	2.47238	3.36743	2.75891	3.75652	5.59739
14537976	1.62933	2.20269	2.02785	5.05078	2.47643	3.30871	4.71442	4.01699	2.0529	2.39781	1.63103	2.43837	3.20748	2.54127	3.19033	4.23741
5578902	1.49226	2.04016	1.91445	4.63264	2.31182	3.06244	4.53835	3.82284	1.96033	2.25465	1.55508	2.20698	2.76526	2.38201	2.88473	3.9145
9837463	1.34509	1.99063	1.79062	5.63693	2.32949	3.30605	5.16419	3.94229	2.39566	2.25643	1.38796	2.27508	2.92438	2.38608	3.0221	4.49332
9988934	1.29139	1.85919	1.70756	5.06147	2.11311	3.0469	4.65094	3.5128	1.86594	2.07278	1.32027	2.09143	3.06729	2.35372	3.07354	4.08839
14537916	1.24853	1.80074	1.73199	5.00853	2.07566	2.95339	4.58026	3.44063	2.06362	2.0149	1.30175	2.0065	2.76087	2.16041	2.74634	4.03504
5327190	2.42514	2.80332	2.36227	8.89026	3.21553	4.61118	7.75831	5.78286	2.25759	3.18583	1.83699	3.02382	3.87292	3.01059	4.05694	6.85447
3282032	1.76879	2.64399	1.98291	7.48703	3.02856	4.09392	6.73637	5.38988	1.93231	2.81587	1.60848	2.42094	3.50386	3.27907	4.17088	5.96187
1848056	1.42369	1.96806	1.84706	5.78006	2.34023	3.28417	5.38899	4.22452	1.94765	2.27212	1.36828	2.18383	2.90068	2.22162	3.20241	4.63654
174375	1.49671	1.99152	2.03945	4.4595	2.19266	3.05127	4.16174	3.37953	2.03737	2.19946	1.52459	2.14947	2.63506	2.08883	2.6402	3.81533
10048304	1.8374	2.80236	2.91378	8.9922	3.23799	5.84452	8.22157	6.24275	2.40306	3.12224	1.97777	3.12433	4.18403	3.54717	4.66345	6.92405
175621	1.33542	1.80278	1.61613	4.05858	1.99232	2.64893	3.79986	3.23679	1.62656	1.96856	1.36561	1.934	2.48759	2.07578	2.56631	3.48241
4127829	1.49489	2.42253	2.21672	7.51522	2.70607	4.06017	6.88271	5.46671	2.31746	2.75225	1.45741	2.59225	3.37434	2.8063	3.73296	5.91967
10048314	1.19946	1.69417	1.55861	4.40025	1.93962	2.91466	3.98377	3.16031	1.62414	1.88379	1.1977	1.92238	2.47498	2.18819	2.59414	3.58815
762795	1.37652	2.02666	1.75682	5.42687	2.26606	3.26325	4.98784	4.02472	2.31358	2.23744	1.38561	2.23783	3.12383	2.34167	3.11618	4.40844
9988918	1.44992	1.99547	1.87136	4.70444	2.21421	3.02258	4.26972	3.36101	1.7688	2.18037	1.49652	2.1757	2.6938	2.29978	3.06333	3.82398
1279348	1.53469	2.32852	2.08633	6.91081	2.69322	3.9675	6.46736	4.68255	2.84386	2.5969	1.75996	2.576	3.35165	2.77833	3.55522	5.50224
14537925	1.18445	1.66223	1.60379	4.37915	2.08605	2.7264	4.14188	3.11349	1.80886	1.90156	1.24294	1.85216	2.75549	1.95416	2.50479	3.91785
4530523	1.3064	1.85172	1.73207	4.24878	2.04331	2.78334	3.96052	3.15678	1.87574	1.97977	1.34186	1.96174	2.53287	2.21778	2.73636	3.51831
294429	1.37375	2.02361	1.8985	5.67306	2.30004	3.32175	5.14717	3.95125	2.11974	2.21677	1.38108	2.22184	3.17437	2.47147	3.29107	4.68357
9988930	1.45178	2.11226	1.92639	6.19907	2.39087	3.53228	5.54741	4.181	2.13875	2.33161	1.46141	2.25449	3.14918	2.543	3.77468	4.90799
14537912	1.44108	2.10773	2.32557	5.95738	2.55118	3.82173	5.62829	4.12852	2.00634	2.34375	1.44116	2.31294	3.16252	2.50427	3.19566	5.13027
10048308	1.34742	1.98919	1.74425	5.37364	2.25892	3.20118	4.97627	3.80947	2.20368	2.31591	1.40846	2.21714	2.77049	2.29105	2.97064	4.36761
9837507	1.54892	2.26878	1.99583	6.78777	2.64049	3.86246	6.11095	4.88735	2.24416	2.56302	1.58084	2.49189	3.37234	3.15531	3.59426	5.38522
14161358	1.84636	2.83001	2.66619	9.07128	3.29865	5.84885	8.18783	6.01337	2.41963	3.24189	1.84359	3.31172	4.23834	3.48366	4.50627	7.13326
14537973	1.4161	2.04393	1.93406	5.89723	2.35123	3.38599	5.32554	4.01423	1.94577	2.29066	1.43871	2.28173	3.15506	2.78092	3.49991	4.69403
1199949	1.80162	2.8135	2.37107	8.55913	3.18235	4.7519	7.69292	6.05336	2.3823	3.08674	1.77094	3.01296	4.03663	3.3419	4.32558	6.74041
10048302	1.87196	2.87704	2.49271	9.28555	3.30528	5.00658	8.21211	5.8316	2.4437	3.07152	2.81849	3.12425	4.03817	3.33483	4.47049	7.03749
175469	1.65269	2.71566	2.29415	10	3.22796	5.32178	10	6.81594	2.20072	3.10153	1.6769	3.11604	4.41594	3.18442	4.66562	8.67435
9837501	1.36921	1.99327	1.77523	5.37173	2.22564	3.189	4.93141	3.94528	2.23094	2.18414	1.35036	2.22551	3.00839	2.26691	3.01804	4.4311
14537968	1.61666	2.48127	2.06304	7.12397	2.70269	4.12672	6.48706	5.19487	2.07229	2.69058	1.54978	2.53158	3.48095	2.74925	3.80959	5.68666
289378	1.48971	1.94375	2.00537	7.32311	2.55426	3.53436	6.24749	4.71718	2.00133	2.47831	1.55844	2.4204	3.27951	2.47806	3.54621	5.64594
3046563	1.79159	2.70933	2.3325	8.35933	3.15321	4.64779	7.46887	5.46484	2.34704	2.84987	1.72641	3.11468	4.07806	3.06821	4.04304	6.41152
174982	1.31575	1.91634	1.66379	5.18925	2.16697	3.06062	4.72491	3.6427	2.07906	2.11497	1.3287	2.07595	2.62097	2.20038	2.86311	4.16128
1838939	1.43613	1.92098	1.82097	4.33899	2.1584	2.97446	4.10918	3.24069	1.77936	2.13432	1.46398	2.24791	2.57567	2.20519	2.74345	3.74504
1565276	1.3239	1.91616	1.74954	5.37152	2.19144	3.16083	4.90501	3.66555	1.99295	2.10825	1.35913	2.05711	2.81112	2.48806	3.15292	4.32636
14537940	1.513	2.28321	1.98093	6.59548	2.58822	4.33475	5.98643	4.50866	2.1777	2.48505	1.54216	2.44894	3.25372	2.68655	3.67797	5.27154
793884	1.85799	2.65491	2.21631	7.73284	2.99272	4.31399	7.06013	5.41524	2.1889	2.9052	1.7069	2.94683	3.81858	3.03759	3.91457	6.19546
4883887	1.79193	2.83225	2.52262	8.87388	3.24116	5.93763	7.96994	6.07336	2.30753	3.09308	1.86891	3.08889	4.04882	3.20262	4.37903	6.93192
1838951	1.67214	2.20686	2.12946	5.14577	2.59235	3.5114	4.84812	3.78104	2.07326	2.47268	1.69654	2.52457	3.21615	2.55786	3.21311	4.47412
47975	1.68129	2.62279	2.31748	8.0917	3.1688	4.52369	7.68839	5.76206	2.3653	2.98348	1.78629	2.81332	3.69948	3.09109	4.10372	6.41115
9988939	1.83294	2.79817	2.39326	8.34458	3.36758	4.63677	7.94714	5.83496	2.27315	3.05343	1.90059	2.89614	3.77737	3.07239	4.4105	6.77474
174983	1.65356	2.24606	2.10302	5.13984	2.47898	3.57414	4.69213	3.77499	2.13961	2.45302	1.68239	2.4494	2.92431	2.49045	3.00436	4.25617
14537978	1.79661	2.69789	2.34096	8.35106	3.25922	4.64706	7.8182	5.98764	2.42331	3.02987	1.8497	3.78717	3.86715	3.19892	4.3857	6.66736
2653628	1.5922	2.38843	2.40702	7.31413	2.75127	4.73697	6.46068	4.77734	2.03459	2.8878	1.59939	2.4927	3.53507	2.83342	3.75382	5.60229
9988906	1.75659	2.86339	2.61485	8.76724	3.35303	4.62223	7.80745	6.10997	2.60114	2.92649	1.83445	3.36738	4.08544	3.59626	4.8176	6.78508
294287	1.54205	2.30545	2.07497	6.83177	2.59344	3.98544	6.09676	5.00894	2.21828	2.53195	1.52749	2.63273	3.50177	2.79753	4.10716	5.44114
3132613	1.78887	2.85227	2.38293	8.75929	3.24783	4.79464	7.84907	5.76674	2.28705	2.99313	1.76796	3.01968	3.97348	3.22447	4.15038	6.73672
4406233	0.88317	1.21961	1.165	2.83393	1.37999	1.85815	2.74982	2.25867	1.21596	1.33137	0.920149	1.28288	1.64657	1.355	1.71518	2.55649
14537917	1.47589	2.1583	2.05932	6.28292	2.48524	3.61516	5.68653	4.23418	1.90836	2.38587	1.48505	2.41388	3.23211	2.81552	3.46719	4.99879
2586362	1.87728	2.95149	2.92067	8.95115	3.30785	5.29102	8.10479	6.34506	2.40339	3.27028	1.95214	3.44495	4.61294	3.3972	4.9623	7.03711
1838945	1.46171	2.15027	2.45055	6.43922	2.80693	3.90625	6.2014	4.48317	2.02552	2.53196	1.57527	2.30185	3.20865	2.62047	3.50502	5.07726
5453342	1.32884	1.94069	1.78908	5.47888	2.23672	3.28069	5.06067	3.87432	2.09341	2.20114	1.39507	2.22099	2.90444	2.37649	3.10399	4.42714
14161354	1.28946	1.82312	1.62493	4.81053	2.03658	2.91903	4.39782	3.41515	1.96191	2.02343	1.27543	1.99173	2.63439	2.13781	2.78208	3.87903
9988910	1.79752	2.69296	2.31682	8.53693	3.13024	4.93393	8.01939	5.59959	2.25459	2.98153	1.94413	3.03532	3.92776	3.25409	4.28411	6.80247
14537924	1.48893	2.2142	2.03786	6.58899	2.51765	3.84244	5.97774	4.35372	2.46766	2.49599	1.54984	2.52446	3.2389	2.57846	3.52131	5.29492
3712664	1.80514	2.83519	2.3159	9.02009	3.18745	4.92177	8.03218	6.3563	2.40344	3.13592	1.8487	3.20892	4.13316	3.32284	4.34895	7.0761
175028	1.51065	2.23581	1.94625	6.53345	2.79006	3.80552	6.29885	5.16134	1.97435	2.4572	1.5097	2.43131	3.18323	2.61123	3.38146	5.19744
174985	1.33772	2.0358	1.81843	6.19299	2.3994	3.51966	5.75207	4.36948	2.17964	2.28112	1.35911	2.26298	3.06115	2.46245	3.22162	4.88362
3618338	1.80713	2.89155	2.43644	9.19755	3.16505	4.91971	7.75574	5.80962	2.20855	3.0136	1.84571	3.30337	3.92806	3.18278	4.12941	6.65175
4140241	1.7577	2.60096	2.29861	8.69147	3.08718	4.46588	7.57207	5.50072	2.25181	2.94143	1.76837	2.90318	4.00438	3.15301	4.12972	6.53229
6671255	1.94702	3.05721	2.62059	9.50335	3.45609	5.22128	8.56299	7.00369	2.4446	3.34211	1.8851	3.56474	4.6523	3.58542	4.68122	7.02665
3894324	1.62872	2.8055	2.39316	9.19195	3.14843	4.90274	8.56534	6.221	1.9953	3.3176	2.17707	2.8692	3.97586	3.51021	5.04474	7.59784
1838944	1.22301	1.61437	1.51594	4.08229	1.91989	2.4877	3.53474	2.76978	1.62149	1.81846	1.27256	1.80986	2.28712	1.89154	2.37591	3.3028
1907091	1.82737	2.81054	2.48023	9.40891	3.21914	5.37263	8.52715	6.42586	2.29913	3.16038	1.95166	3.27814	4.35547	3.74427	4.82822	7.54629
9837498	1.90648	2.95188	2.44222	8.93564	3.2297	4.6456	7.73241	5.95177	2.30073	3.14508	1.71395	3.19415	4.07793	3.32736	4.4026	6.95776
9837450	1.19783	1.67914	1.56571	4.62317	2.09412	2.83843	4.34111	3.28797	1.84943	1.94081	1.27802	1.94214	2.5329	2.00887	2.56207	3.86272
10946532	1.79097	2.70105	2.27385	8.24528	2.98737	4.46393	7.1768	5.42208	2.66932	2.88974	1.64664	3.01518	3.85185	3.12453	3.94902	6.34819
7678893	1.24406	1.79879	1.65344	4.91002	2.22577	2.99427	4.64325	3.68393	1.85359	2.0215	1.3027	1.99964	2.67463	2.08176	2.74328	3.96442
6049685	1.81066	2.62519	2.23534	8.09459	3.18546	4.42257	7.75742	5.59888	2.31128	3.0607	2.1466	2.80855	3.90577	3.26202	4.24884	6.87554
2586361	1.32574	2.06955	1.74997	5.47868	2.27068	3.28794	5.09131	3.9941	1.77298	2.23239	1.35832	2.16355	3.04301	2.43115	3.14961	4.42177
2653631	1.92493	3.02219	2.99081	10	3.27877	6.23542	9.01064	6.67259	2.48267	3.40375	2.29764	3.66351	4.33758	3.35719	4.78908	7.56113
3861469	1.48547	2.09329	1.85494	4.68664	2.27823	3.10143	4.33468	3.61975	1.86329	2.24883	1.51079	2.2299	2.91086	2.35193	2.90492	3.9684
6863010	1.83575	2.83897	2.38718	8.84364	3.29896	4.94077	8.14127	5.77267	2.25299	3.16948	1.89787	3.07405	4.08275	3.2025	4.28664	7.06598
9837452	1.54751	2.04059	1.9981	4.8424	2.36532	3.17477	4.52172	3.54818	1.9482	2.27929	1.58121	2.2877	2.87648	2.42057	2.96905	4.08844
9837488	1.52843	2.3052	2.03656	7.07232	2.65654	3.91957	6.29533	4.91031	2.04113	2.62045	1.5788	2.49348	3.35739	2.9461	3.67689	5.38282
1907102	1.73628	2.78171	2.38903	8.99819	3.07545	4.92944	7.55672	5.71186	2.25329	3.00465	1.76517	2.98988	3.97435	3.20159	4.28125	6.56759
14537954	1.80657	2.87955	2.42742	8.69178	3.20703	4.68727	7.77454	6.10773	2.41744	3.11558	1.74868	3.18811	4.27176	3.26605	4.40432	6.78676
2653630	1.53799	2.40046	2.11701	7.28662	2.67557	3.95781	6.37056	4.6313	2.01003	2.62883	1.63622	2.46548	3.41894	2.97063	3.83995	5.64025
3860182	1.31323	1.9596	1.76298	5.85484	2.34221	3.34147	5.18798	3.7528	2.09786	2.1997	1.41051	2.19963	2.89812	2.37159	2.97131	4.55273
10946537	1.31066	1.77994	1.6681	5.12555	2.52789	3.10878	5.19716	3.55619	1.79098	2.11619	1.42831	2.11979	2.65021	2.18715	2.88424	4.24674
9988922	1.44948	1.94029	1.82907	4.46279	2.15248	2.95282	4.20865	3.2498	1.86675	2.18061	1.46764	2.10389	2.58497	2.25643	2.76417	3.71827
3132612	1.78327	2.87557	2.40293	9.19848	3.0621	4.89762	7.94547	6.15237	2.1134	3.09934	1.80098	3.09295	4.30708	3.43433	4.41116	6.9243
9988903	1.53036	2.06714	1.98264	4.6742	2.28021	3.10797	4.33031	3.47284	1.90048	2.2392	1.51534	2.2742	2.71941	2.36948	2.88545	3.95676
10946535	1.81498	2.67447	2.44647	8.92733	3.06904	5.20671	7.91635	5.68142	2.37699	3.06139	1.80643	3.11049	4.03352	3.18254	4.30116	6.82344
174010	1.70862	2.59686	2.17729	8.05955	3.0381	4.25373	7.20097	5.38584	2.46013	2.9156	1.67845	2.9629	3.9369	3.01538	4.21388	6.33635
9837454	1.72354	2.66079	2.22038	8.2673	3.13366	4.45829	7.70904	5.64858	2.4423	2.9803	1.67526	2.89822	4.08179	2.90566	4.04846	6.69408
2586383	1.82183	2.79962	2.38337	8.58137	3.1196	4.71031	7.75323	5.6875	2.3244	3.07176	1.88209	2.95164	3.91474	3.17685	4.26071	6.66711
173682	1.734	2.42114	2.3779	7.43899	2.92409	4.2387	6.93668	5.08472	2.27296	2.80222	1.73782	2.84843	3.65618	2.93111	3.91512	6.21238
176047	1.3959	2.03786	1.74219	5.78129	2.93447	3.48974	5.30297	4.77928	1.8074	2.22213	1.41066	2.27068	3.08239	2.37762	2.95952	4.71293
175555	1.64396	2.33656	2.03085	6.87781	2.74839	3.91183	6.34457	4.78115	2.60713	2.57193	1.55167	2.82705	3.49396	2.66051	3.57231	5.56938
10946541	1.49674	2.13802	1.98712	6.23742	2.4628	3.63624	5.69609	4.34458	2.30284	2.4964	1.93961	2.54019	3.10092	2.541	3.39929	5.00133
9837500	1.87907	2.8907	2.47335	9.16569	3.2702	5.11001	8.12284	5.86465	2.33218	3.12005	2.08935	3.23219	4.05853	3.29203	4.38789	7.31211
14537944	1.59083	2.3779	2.29163	7.44164	2.68731	4.37265	6.78439	5.22579	2.01714	2.68253	1.66591	2.70643	3.65011	3.10465	3.89832	5.73544
14537962	1.42298	2.04093	1.87864	5.65203	2.40612	3.37786	5.5234	4.05396	1.98219	2.34192	1.48311	2.58858	3.08013	2.37565	3.25397	4.82875
10764812	1.79581	2.85849	2.41836	8.92957	3.25211	5.0182	7.89586	6.08307	2.35248	3.15215	1.79289	3.06846	4.16566	3.47191	4.52817	6.79327
14537949	1.71507	2.28899	2.08451	6.82254	2.66025	3.94531	6.28843	4.8679	2.02111	2.58599	1.6123	2.52897	3.34481	2.84655	3.58347	5.34338
1216171	1.68657	2.57191	2.24934	7.92536	2.98209	4.52266	7.18179	5.86553	2.1812	2.86807	1.75429	2.90476	3.71476	2.97218	4.02729	6.24052
14537957	1.41122	2.1258	1.9046	6.19913	2.44207	3.5772	5.70735	4.24263	2.15183	2.37316	1.4581	2.32803	3.22596	2.60246	3.5204	4.96819
14537952	1.5818	2.38358	2.05613	6.84455	2.8411	3.8876	6.29787	4.59893	2.13765	2.61543	1.58589	2.86508	3.49857	2.86285	3.63441	5.5375
38966	1.67211	2.70079	2.6974	8.42111	2.9995	4.97393	7.37545	5.36495	2.34079	3.04057	1.81628	3.09305	3.79722	3.27003	4.27995	6.54638
434321	1.87199	2.77734	2.75642	9.24288	3.2826	4.93066	8.28303	6.04648	2.42109	3.15888	1.84025	3.13487	4.11581	3.22762	4.37199	7.20738
6049684	1.82713	2.98564	2.61088	9.33508	3.43088	5.62497	8.33606	6.55888	2.36468	3.19838	1.84758	3.35329	4.35165	3.44286	4.7211	7.21343
2578813	1.62679	2.4823	2.23929	7.25088	2.90671	4.62624	6.75203	5.32653	2.10578	2.69869	1.6905	2.68801	3.51159	2.85248	3.78525	5.74983
1199945	1.76762	2.73935	2.44352	8.79238	3.10532	5.08877	8.0031	5.98422	2.29013	3.07847	1.75022	3.13897	4.26115	3.45463	4.5161	6.83945
174012	1.84598	2.78963	2.58346	8.69704	3.18691	5.28877	8.1048	5.93636	2.32719	3.11424	1.7885	3.19117	4.08764	3.22905	4.4061	6.85454
2586377	1.90368	2.87093	2.54114	9.02412	3.23424	4.92926	7.9896	6.08598	2.48256	3.14388	1.8234	3.24829	4.31392	3.36248	4.43554	7.04453
5911788	1.85111	2.72891	2.39314	8.90767	3.15177	4.90413	7.95324	6.12459	2.39903	3.0946	1.82082	3.0611	4.06477	3.34837	4.59784	6.98121
14537908	1.69001	2.4079	2.16786	7.63703	2.82875	4.20394	6.82908	5.03054	2.15558	2.74836	1.6832	2.72944	3.69218	3.0496	3.87658	6.06549
14537933	1.44586	2.24077	1.95479	6.5596	2.44481	3.63211	6.02883	4.68436	2.33975	2.82324	1.59441	2.63467	3.36027	2.77553	3.67024	5.25713
14537975	1.57134	2.36349	2.19126	7.07559	2.71225	4.11181	6.68584	5.04284	2.05068	2.66538	1.65326	2.62673	3.6044	2.92642	3.84678	5.59632
9988926	1.48437	2.19117	1.96933	6.36552	2.53183	3.65618	5.86762	4.33129	2.23519	2.44409	1.50682	2.42223	3.169	2.53057	3.42187	5.01961
9837502	1.65895	2.48918	2.21041	7.59147	2.83861	4.29563	7.21213	5.2015	2.25995	2.84699	1.71455	2.80156	3.67925	3.28139	4.01457	6.11519
9988905	1.66223	2.61861	2.32822	8.83683	3.15969	4.67714	7.74847	5.48065	2.16169	3.00478	1.73914	3.0688	3.98829	3.06541	4.04575	6.77752
9988919	1.68753	2.32282	2.10545	5.28702	2.60641	3.43688	4.94266	3.90827	2.10949	2.51153	1.70628	2.46005	3.04434	2.60264	3.28774	4.51315
2832441	1.77522	2.8582	2.34267	8.2296	3.04502	4.54294	7.5579	5.92154	2.17212	2.97549	1.74167	2.98111	3.81658	3.09651	4.1492	6.42253
4127827	1.68079	2.47585	2.19183	7.35024	2.79199	4.13349	6.60822	5.03119	2.15522	2.72711	1.63756	2.76912	3.91002	2.88724	3.78729	5.88156
9988921	1.82751	2.75466	2.50565	8.8143	3.20692	5.29672	7.934	5.84007	2.40281	3.07978	1.88278	3.00495	3.99783	3.2923	4.42189	6.85308
14161349	1.75061	2.61451	2.28822	7.80217	2.96421	4.45728	7.02429	5.49936	2.6609	2.91625	1.71209	2.8455	3.83969	3.08086	4.19793	6.06108
9988933	1.82871	2.90788	2.59275	9.26826	3.28331	5.21316	8.30248	6.3641	2.33957	3.17682	2.03393	3.23333	4.29579	3.43367	4.61863	7.19486
6997974	1.75968	2.60373	2.40957	8.56833	3.47095	4.8038	7.5996	5.62959	2.31251	2.84232	1.84601	2.85519	3.86714	3.323	4.16069	6.60763
309589	1.86621	2.87038	2.52381	9.15264	3.3091	5.18939	8.32748	6.17321	2.51581	3.19122	2.10375	3.2825	4.38016	3.25272	4.59764	7.25339
9988942	1.76163	2.76306	2.55162	8.90016	3.27421	5.12779	8.06669	6.04265	2.32811	3.11333	1.80177	3.16298	4.39327	3.32182	4.5709	6.87827
10048300	1.90568	2.86852	2.57434	9.09768	3.23291	5.20887	8.51677	6.22458	2.30314	3.19468	1.96728	3.23603	4.29404	3.45495	4.64964	7.30422
2314871	1.67274	2.56129	2.23881	7.51228	2.87528	4.32641	7.28308	5.52779	2.37499	2.8326	1.70399	2.74984	3.64078	2.88763	4.00444	6.10796
2832894	1.77996	2.69715	2.67239	8.69182	3.04409	5.08454	7.72039	5.655	2.23204	3.02933	2.12647	2.99996	4.00249	3.2433	4.254	6.79046
405155	1.79967	2.81218	2.38585	8.68037	3.27677	4.77673	7.91848	6.23309	2.44038	3.11609	2.12139	3.07764	4.10715	3.29497	4.37866	6.89165
1006655	1.58472	2.40802	2.19963	7.14547	2.75967	4.24487	6.50145	5.02342	2.13824	2.67323	1.92328	2.6645	3.45235	2.80463	3.7206	5.63953
16612187	1.88373	2.79246	2.51604	8.90053	3.30855	4.95739	8.10887	5.93926	2.35371	3.15606	1.97038	3.22015	4.36289	3.2552	4.38601	6.87351
4337057	1.81458	2.80595	2.7717	8.96596	3.26821	4.99412	8.10236	5.85419	2.33092	3.08222	1.8616	3.04129	3.95175	3.29383	4.26917	6.877
6692979	2.02263	2.64573	2.29469	8.32877	3.05552	4.52473	7.51975	5.58859	2.22058	2.92574	1.76453	2.92054	3.9708	3.15353	4.19748	6.47324
9858890	1.76822	2.67686	2.54883	8.47112	3.06161	4.94906	7.685	5.52569	2.26394	2.90775	1.81201	2.87049	3.8102	3.15138	4.24492	6.57064
9988938	1.89228	2.94399	2.60693	9.27874	3.31892	5.15334	8.39926	6.38741	2.54916	3.21074	1.91476	3.31029	4.29273	3.38697	4.68096	7.14483
9837480	1.72258	2.69529	2.37896	8.39615	3.09826	4.69272	7.44259	5.50557	2.47297	2.94684	1.71697	2.95044	3.88075	2.98656	4.05479	6.5058
14537977	1.49519	2.18977	1.96882	6.38442	2.53038	3.64224	5.8285	4.36917	2.32501	2.44584	1.52318	2.4169	3.10523	2.53907	3.35993	5.08359
454184	1.85358	2.84635	2.52288	8.78657	3.25353	4.83489	8.13684	6.17886	2.39382	3.22054	1.8196	3.16336	4.1583	3.31632	4.4527	6.92336
9988941	1.74579	2.73325	2.31052	8.94734	3.2225	4.83868	8.20579	5.82363	2.27684	3.06769	1.81909	3.06269	4.0008	3.1524	4.3203	7.08961
4877980	1.50428	2.24759	1.99263	6.60666	2.57179	3.85086	6.02373	4.53594	2.35148	2.5496	1.54166	2.50374	3.16977	2.6457	3.68715	5.18968
10048301	1.74569	2.71988	2.21804	8.69792	3.14119	4.52668	7.98547	5.97402	2.35416	3.21987	1.9086	2.98243	4.4859	3.95779	4.83565	7.06099
2586380	1.81576	2.64199	2.41461	8.1685	3.18154	4.66787	7.64494	5.77588	2.40577	2.94901	1.77746	2.92988	4.05563	3.0164	4.34134	6.57182
2586376	1.72791	2.72075	2.25741	8.2387	3.08363	4.5413	7.54793	5.60229	2.24198	3.01072	1.71332	2.82698	3.78349	3.10576	4.25815	6.52614
173918	1.48213	2.14581	1.96608	6.2244	2.43876	3.69949	5.59559	4.24152	2.10315	2.4186	1.53806	2.45572	3.06739	2.60287	3.59492	4.89315
7621534	1.41433	2.09163	1.89366	5.92218	2.38613	3.60932	5.63323	4.19878	1.81441	2.27394	1.45493	2.32426	3.00515	2.47752	3.21233	4.92546
174517	1.41775	2.20123	2.02178	7.26734	2.65288	4.1116	6.46622	4.75484	2.05918	2.49644	1.27018	2.50724	3.43415	2.57289	3.57707	5.52856
9837508	1.53312	2.2009	1.99652	6.31006	2.56816	3.67577	5.83011	4.37284	2.3332	2.50736	1.53222	2.47316	3.19867	2.51262	3.40142	5.14684
13241805	1.73869	2.62216	2.30762	8.23128	3.07633	4.55789	7.4285	5.8168	2.30773	2.91597	1.7675	2.91181	3.8501	3.15029	4.09393	6.43537
10048315	1.80305	2.74543	2.3719	8.70229	3.13387	4.85142	8.40951	5.7913	2.3108	3.04091	1.81275	3.11944	4.03301	3.29077	4.46866	6.72097
7407135	1.51224	2.415	2.00118	7.99141	2.90655	4.26906	7.21919	5.18342	1.98455	2.8137	1.67757	2.96201	3.90228	2.98858	3.89472	6.30643
1907106	1.77861	2.72843	2.39872	8.58969	3.1608	4.71045	7.75186	5.78776	2.28808	3.07309	1.85417	2.98977	3.99129	3.25778	4.2217	6.76193
6049691	1.76397	2.83778	2.52168	8.6469	3.13436	4.95869	7.78506	5.92984	2.46437	3.04659	1.80751	3.1319	4.15701	3.39274	4.49255	6.71347
14537900	1.40528	2.195	1.85222	6.31538	2.51369	3.71525	5.71198	4.32895	1.9258	2.42839	1.47337	2.36839	3.2408	2.58026	3.29615	4.93992
174784	1.78744	2.79725	2.41683	8.36331	3.19798	4.81871	7.89481	5.86958	2.30105	3.05096	1.89169	2.84987	3.75452	3.14241	4.34127	6.67205
47339	1.3732	1.95372	1.65193	5.48112	2.82054	3.16995	6.44969	4.51361	1.78394	2.21189	1.29578	2.16907	3.10554	2.32321	2.91605	4.43043
174775	1.73528	2.66712	2.32483	8.1605	3.01584	4.48283	7.49228	5.70287	2.53544	2.94276	1.78596	2.86827	3.90702	3.44427	4.19881	6.35245
9837456	1.32259	1.92308	1.79749	5.29484	2.17141	3.09855	4.86966	3.73527	1.73571	2.1038	1.3365	2.08456	2.94699	2.2493	2.90436	4.24043
10048307	1.55444	2.3472	2.34501	6.95593	2.69233	4.0636	6.34489	4.64075	2.10232	2.58704	1.5863	2.56094	3.34114	2.80712	3.59181	5.42618
5327185	1.75526	2.57132	2.58042	8.06347	3.07038	4.59178	7.42346	5.32754	2.17706	2.92398	1.86412	2.92127	3.83503	3.11567	4.12758	6.39549
3046564	1.79094	2.69325	2.36154	8.78735	3.18679	4.67768	7.80842	5.48253	2.29814	3.10215	1.79993	2.98326	3.85299	3.24846	4.27744	6.80557
16612185	1.52375	2.21596	2.04241	6.43247	2.63643	3.80105	5.90147	4.64255	1.95689	2.48149	1.52431	2.41651	3.23771	2.56969	3.4508	5.16064
9837474	1.85472	2.75838	2.36785	8.75776	3.17715	4.9612	7.89396	5.84803	2.31165	3.13311	1.77708	3.14316	4.1003	3.23582	4.29862	6.8004
9837459	1.41181	2.1117	1.84437	5.92724	2.36466	3.45439	5.45938	4.12165	1.91628	2.31292	1.42343	2.31247	3.18195	2.60743	3.20227	4.78745
14537943	1.8342	2.51704	2.32498	8.51014	3.2024	4.75623	7.89337	5.74988	2.39149	3.03552	1.78984	3.12665	4.12175	3.18742	4.34354	6.7285
9837471	1.28973	1.91275	1.72383	5.4181	2.21632	3.18332	4.94483	3.83034	1.83419	2.12302	1.37372	2.12056	3.03263	2.24975	2.94618	4.30011
1498248	1.73105	2.67045	2.36818	8.48386	3.17458	4.80483	7.54085	5.5053	2.48043	2.9702	1.74858	3.1049	3.8777	2.99952	4.12343	6.49889
175482	1.73296	2.75208	2.3823	8.52303	3.08777	4.82261	7.62038	5.78748	2.29857	3.03545	1.85178	3.11333	4.07759	3.29891	4.35116	6.70433
14161355	1.76219	2.76104	2.4478	8.41884	3.17091	4.73139	7.63931	5.6413	2.56145	3.10578	1.82993	3.01965	3.94291	3.30882	4.33596	6.56425
2183312	1.80151	2.8842	2.60873	8.62743	3.23522	4.81032	7.97822	5.9374	2.38358	3.05079	1.87924	3.24524	4.14872	3.16866	4.62974	7.09029
9988908	1.70341	2.6039	2.25358	8.00072	3.09134	4.36674	7.15037	5.57632	2.26127	2.91544	1.8079	2.76121	3.56463	2.96016	4.03437	6.26003
576605	1.79112	2.53928	2.08057	8.03097	2.89196	4.06305	7.19686	4.95469	2.17021	2.89834	1.82066	2.89256	3.76324	3.31097	4.20795	6.27334
14537985	1.77345	2.69267	2.24441	8.3159	3.30818	4.48648	7.59464	5.59721	2.39803	3.04137	1.80972	3.11237	4.07532	3.1795	4.17614	6.84474
14537955	1.5098	2.17035	1.96226	6.24092	2.54392	3.62975	5.67467	4.3282	2.09473	2.46244	1.73724	2.45734	3.22443	2.63939	3.47106	4.9897
14537919	1.81287	2.72793	2.58227	8.87607	3.17728	5.3884	8.08652	5.97275	2.28503	3.0823	1.83107	3.01464	3.9759	3.23952	4.31947	6.94753
175554	1.68274	2.4629	2.5131	7.57877	2.86937	4.31944	6.83485	4.98545	2.33422	2.81507	1.67916	2.87758	3.67923	3.03625	3.92769	6.03372
2653627	1.83105	2.76403	2.36202	8.70622	3.15637	5.07836	7.83263	5.97306	2.28639	3.11947	1.81098	3.18755	4.25144	3.57278	4.63118	6.78127
9837473	1.39642	2.09237	1.85859	5.82298	2.37849	3.51134	5.30665	4.12155	1.88069	2.27927	1.59846	2.26588	3.16553	2.42549	3.15738	4.68029
9988916	1.33039	1.95713	1.68309	5.29513	2.25181	3.17312	4.8148	3.79655	1.79954	2.13483	1.35216	2.22142	2.76785	2.26876	2.88674	4.23596
506500	1.78195	2.70438	2.36312	8.81988	3.18717	4.7748	8.01768	6.18346	2.30307	3.05602	1.81881	3.02292	4.05539	3.35565	4.42622	6.83479
2209038	1.41754	2.01269	1.76082	5.54727	2.26304	3.25732	5.08072	3.91973	1.9785	2.21479	1.39961	2.18993	2.81994	2.30074	2.97781	4.54793
3123332	1.73459	2.68221	2.31926	8.25733	3.03048	4.53375	7.33979	5.46545	2.2746	2.90465	1.72365	2.90061	3.87218	3.58941	4.29345	6.31583
3046566	1.82857	2.79244	2.66085	8.586	3.2201	5.14541	7.8519	5.78102	2.36876	3.06552	1.81254	3.21614	3.98898	3.244	4.30081	6.67606
2586354	1.86896	2.86069	2.4363	8.94081	3.27022	5.10107	7.98244	6.26678	2.24244	3.15367	1.85495	3.11707	4.281	3.6732	4.83361	6.99501
46927	1.43959	2.13775	1.85233	5.96737	2.45703	3.55229	5.74051	4.35757	1.93634	2.40611	1.49437	2.3538	2.97671	2.43833	3.23595	4.80002
3046569	1.82643	2.8981	2.42172	8.48262	3.15275	4.71245	7.77334	5.84164	2.17547	2.99225	1.86378	2.9096	4.08118	3.2676	4.31766	6.73166
9837489	1.79548	2.71214	2.3407	8.59297	3.1619	4.76525	7.76467	5.72688	2.26934	3.0396	1.84914	3.07259	3.97761	3.1943	4.253	6.72085
13241796	1.56651	2.37566	2.04022	6.73913	2.70688	3.9675	6.15683	4.59584	2.10144	2.54776	1.58745	2.56786	3.2864	2.65731	3.48776	5.3393
2155373	1.83788	2.87559	2.6032	9.0147	3.28774	5.23443	8.15767	6.04678	2.31093	3.16701	1.89138	3.11696	4.20334	3.40313	4.55739	6.99179
2586381	1.81239	2.80973	2.46611	8.96833	3.23928	4.98594	8.01614	6.12272	2.33197	3.16348	1.835	3.13743	4.3312	3.38921	4.49135	7.11856
576608	1.69937	2.58394	2.18548	8.01176	2.98748	4.32392	7.34148	5.45425	2.11594	2.9391	1.66769	2.72079	3.63886	2.9449	3.95019	6.24949
14537909	1.76926	2.75986	2.41778	8.81379	3.0819	4.88417	7.76575	5.76624	2.25016	3.08219	1.77529	3.02933	3.97307	3.37022	4.31554	6.77569
10764811	1.869	2.8479	2.36197	8.80833	3.20193	5.00638	7.9073	5.8281	2.30425	3.10663	2.13697	3.3025	4.06227	3.07788	4.23525	6.83536
9988944	1.67901	2.54409	2.12067	8.14864	3.00976	4.86072	7.52342	5.54339	2.38541	2.92548	1.77236	2.96046	4.04319	3.4606	4.32279	6.35467
2586379	1.77263	2.83001	2.39097	8.68372	3.17274	4.78849	7.94611	5.95516	2.29534	3.07922	2.07528	3.04801	4.03933	3.19401	4.36136	6.83358
39427	1.90151	2.79028	2.34972	8.52173	3.12805	4.69289	7.77993	5.77222	2.32709	3.0214	1.78466	3.01061	3.91956	3.22161	4.15478	6.77291
9837490	1.77692	2.82111	2.3612	8.67336	3.203	4.72153	7.88032	6.07972	2.27909	3.07659	1.79964	3.03365	4.11311	3.46526	4.52983	6.7296
7637526	1.58018	2.58868	2.28775	9.11124	3.03348	4.88544	8.172	5.86907	2.18129	2.85166	1.598	2.88222	3.7281	3.11677	4.15241	6.91269
9837470	1.72874	3.04946	2.31461	8.34427	3.11268	4.60441	7.52417	5.80087	2.39879	3.00256	1.73927	3.00384	4.13182	3.18554	4.23367	6.60015
174677	1.73725	2.69641	2.324	8.00062	3.03832	4.37523	7.38074	5.70681	2.42537	2.93764	1.7982	3.07838	3.87776	2.97578	3.94711	6.31846
174763	1.83211	2.77398	2.3926	8.53741	3.31726	4.68529	8.06429	5.862	2.3805	3.13119	1.87582	3.14578	4.12912	3.22566	4.412	6.96565
2586369	1.85616	2.84071	2.45431	9.0013	3.2931	4.98918	8.01728	6.01515	2.36856	3.13606	1.85406	3.12563	4.13846	3.36129	4.3029	6.91755
4587040	1.66291	2.63524	2.22955	8.03121	3.0204	4.47139	7.37666	5.65177	2.20928	2.90353	1.75431	2.82036	3.79233	3.24441	4.14499	6.24366
1067117	1.67828	2.57211	2.2121	7.74094	2.91555	4.31653	7.0787	5.32006	2.11921	2.85367	1.71999	2.77132	3.73024	3.11451	4.09629	6.07665
2507	1.55764	2.31508	2.07617	6.82008	2.949	4.00688	6.62285	5.0262	2.05502	2.57072	1.59787	2.54363	3.43298	2.72352	3.65391	5.55625
2580430	1.38773	1.98115	1.7634	5.4508	2.26239	3.17423	5.06755	3.79728	1.9117	2.23445	1.39885	2.15575	2.84843	2.35633	3.13374	4.44604
10719613	1.34527	1.95864	1.74798	5.7706	2.32847	3.35877	5.18118	3.72776	1.99098	2.1936	1.42233	2.18092	2.87233	2.35519	3.0029	4.5701
174482	1.61448	2.27825	2.10104	7.15432	2.71003	4.01441	6.30359	4.63239	2.64282	2.63135	1.6472	2.6185	3.33397	2.73117	3.71954	5.61043
14537964	1.80538	2.6999	2.30931	8.50532	3.12898	4.86858	7.63415	5.49213	2.30355	2.98929	1.83893	3.03826	3.78126	3.2517	4.30436	6.59176
14161360	1.71195	2.62684	2.46215	8.14796	3.03364	4.74887	7.3878	5.55937	2.46309	2.96226	1.80803	2.96885	3.86093	3.18821	4.21132	6.32244
18105088	1.68209	2.55467	2.42191	7.91931	2.996	4.51216	7.18223	5.3111	2.1413	2.86358	1.83201	2.83439	3.73077	3.09846	4.1547	6.13616
9858888	1.64036	2.49368	2.1549	7.77158	2.90597	4.32802	6.88987	5.09449	2.16836	2.76164	1.68364	2.75731	3.59494	2.99362	3.87741	5.88739
9988907	1.74901	2.74748	2.36065	8.31384	3.12091	4.95463	7.64273	5.75564	2.21001	2.98552	1.80846	3.04129	4.03878	3.32836	4.44046	6.59733
13241801	1.92857	2.80419	2.32811	8.80645	3.24408	4.80028	7.97415	5.54441	2.35086	3.12586	1.82156	3.19314	3.88027	2.90966	4.00498	6.82566
9837478	1.43486	2.17972	1.95429	6.31825	2.48084	3.66856	5.74684	4.29661	2.06119	2.37694	1.50945	2.39583	3.10363	2.58283	3.29777	4.98612
173678	1.82818	2.79485	2.23182	8.68332	3.14655	4.85556	7.95489	5.84532	2.39556	3.10079	1.8786	3.04944	4.08352	3.33498	4.27524	6.89046
47295	1.79171	2.82231	2.35845	9.18679	3.27673	4.84386	7.94243	5.7161	2.23254	3.08754	1.91087	2.88951	3.58133	3.24952	4.42398	6.83405
2586364	1.78488	2.63489	2.41019	8.32501	3.0452	4.76042	7.46912	5.73161	2.29057	2.92227	1.8126	3.0775	4.07167	3.35875	4.44167	6.36338
3132614	1.51885	2.34876	2.05985	7.04943	2.70196	4.06819	6.31292	4.77876	1.93592	2.57016	1.53842	2.58901	3.9372	2.77518	3.67389	5.54336
14537910	1.82363	2.8209	2.31274	8.70113	3.1792	4.79948	7.87863	6.06392	2.34119	3.07957	1.83883	3.08766	4.16116	3.22607	4.27685	6.87516
2586384	1.80491	2.92059	2.43255	8.87889	3.25207	5.0418	7.91342	6.08502	2.38119	3.1102	1.8436	3.14527	4.1232	3.49399	4.51938	6.85609
9837468	1.76413	2.61477	2.26966	8.11094	2.99515	4.56097	7.31892	5.43905	2.26887	2.93734	1.72409	2.96889	3.94576	3.18598	4.18578	6.40131
175019	1.81083	2.68735	2.40794	8.7061	3.16678	4.92584	8.04786	5.84879	2.28514	3.08724	1.99964	3.0632	4.14004	3.2766	4.34094	6.96084
9837493	1.72658	2.79394	2.30728	8.39842	3.12429	4.52076	7.56592	5.61701	2.37969	3.02583	1.81951	2.97788	3.87396	3.16099	4.24735	6.56348
9837477	1.64957	2.55992	2.1788	8.1474	2.97593	4.63205	7.48391	5.53414	2.19502	2.907	1.71965	2.88305	3.82222	3.1838	4.16554	6.33058
9988937	1.67228	2.71162	2.46179	8.42963	3.04408	4.79303	7.55417	5.64847	2.39587	2.96402	1.85513	3.04941	3.91934	3.20612	4.37419	6.47687
4530524	1.62263	2.51827	2.27642	7.50535	2.80564	4.47492	6.75751	5.15569	2.11526	2.77652	1.81536	2.75265	3.77865	2.97204	3.84241	5.94795
14537958	1.47963	2.19887	1.94372	6.27452	2.50759	3.67422	5.76514	4.37827	2.02809	2.43045	1.514	2.42216	3.20743	2.59622	3.49708	5.00936
14537902	1.80635	2.89193	2.41447	9.09623	3.30398	4.96941	8.06752	5.88022	2.36611	3.13229	1.78256	3.224	4.0353	3.25116	4.2817	6.9456
10048306	1.78372	2.69232	2.36328	8.3646	3.19112	4.68326	7.66516	5.59778	2.26776	3.06331	1.8051	3.10187	4.05676	3.12787	4.17128	6.54909
14161352	1.58164	2.35776	2.17631	7.29112	2.68822	4.18033	6.68485	4.81133	2.06692	2.64168	1.64718	2.60905	3.49757	2.95952	3.74323	5.66262
2586363	1.4146	2.20295	1.91397	6.26899	2.44958	3.61171	5.72457	4.38947	1.98161	2.37168	1.44145	2.36538	3.32412	2.51106	3.36834	4.93476
10048310	1.54974	2.24914	2.13582	6.47177	2.54553	3.81984	5.95571	4.58931	2.12369	2.51896	1.54574	2.63268	3.23043	2.61357	3.38895	5.16259
535118	1.76986	2.68763	2.35372	8.43564	3.16101	4.84544	7.50998	5.67816	2.27223	2.9972	1.8863	3.05413	3.97019	3.23273	4.25207	6.57243
44124	1.59276	2.38792	2.13391	7.18545	2.83499	4.04876	6.7472	5.07203	2.16495	2.68203	1.63699	2.66248	3.49179	2.80502	3.74432	5.76157
2290243	1.62665	2.38239	2.12391	7.32828	2.78641	4.07574	6.61539	4.85166	2.32022	2.72439	1.61461	2.66224	3.63183	2.87626	3.88096	5.70878
9837499	1.79069	2.81468	2.38707	8.84799	3.22342	4.77547	7.85142	6.11297	2.31085	3.12956	1.82425	3.20359	4.32869	3.20294	4.21287	6.93428
2586375	1.81224	2.57025	2.2888	7.93538	3.07151	4.58951	7.35583	5.40273	2.18489	2.90863	1.71803	3.03212	4.01345	3.10801	4.10421	6.24888
1199955	1.82434	2.76807	2.50216	8.49781	3.19844	4.73144	7.67327	5.78877	2.31523	3.03776	1.97384	3.0453	3.9624	3.23725	4.28912	6.71628
14537965	1.78866	2.80454	2.34816	8.79791	3.22839	4.93845	7.93245	5.80728	2.37506	3.07601	1.90115	3.08244	4.0462	3.33718	4.37277	6.8664
984035	2.03736	2.77713	2.38568	8.7082	3.18493	4.83278	7.97669	6.04976	2.29926	3.09229	1.83538	3.1354	4.17066	3.31217	4.37774	6.81782
7621503	1.74689	2.77866	2.48753	9.24919	3.16903	5.1548	8.29869	6.15435	2.42813	3.10892	1.82377	3.14124	4.30319	3.12014	4.15954	6.97898
9837457	1.57302	2.36517	2.08365	6.87464	2.65944	4.01277	6.26143	4.86539	2.13701	2.57834	1.74834	2.55581	3.41402	2.71988	3.61231	5.40395
14537936	1.80018	2.81973	2.42093	8.84579	3.21157	4.82555	8.05827	5.88387	2.35768	3.09214	1.81406	3.03588	4.07006	3.33237	4.39775	6.94374
1199953	1.73901	2.65572	2.30582	8.54719	3.12887	4.72692	7.65732	5.55904	2.32205	3.01027	1.75513	2.96316	3.80384	3.07487	4.13946	6.58385
4883891	1.77042	2.79288	2.38546	8.67019	3.16905	4.76773	7.70984	5.88667	2.24578	3.03213	1.82117	3.03519	4.1276	3.37539	4.34956	6.68857
6049689	1.60416	2.48976	2.11023	7.08757	2.75913	4.20317	6.45491	5.03012	2.05368	2.67343	1.65882	2.71889	3.54707	2.87649	3.88714	5.62423
9837491	1.81547	2.80201	2.43404	8.93942	3.26452	4.92558	7.99252	5.82445	2.45006	3.08959	1.9064	3.15743	4.16182	3.48123	4.49498	6.80756
1199616	1.83332	2.85106	2.42602	8.93245	3.22764	4.93773	7.98929	6.08787	2.4715	3.13271	1.83744	3.15446	4.06933	3.31624	4.47628	6.91893
9837444	1.74641	2.50355	2.2069	8.29114	3.04	4.64412	7.73209	5.45283	2.13307	2.94982	1.852	2.79091	3.80301	3.47336	4.55593	6.70092
6478168	1.66445	2.72804	2.1981	7.66709	2.92709	4.48632	6.98718	5.22695	2.1906	2.78296	1.71211	2.80085	3.68309	3.01877	3.97369	6.06132
14537959	1.55811	2.37788	2.04422	7.1834	2.75824	3.91821	6.50629	4.90294	2.05571	2.71319	1.60717	2.60749	3.45697	2.96923	3.88475	5.69772
9837492	1.78982	2.9566	2.30353	8.68681	3.09466	4.78885	7.72502	5.89196	2.46331	3.01773	1.85044	2.90737	3.95216	3.25686	4.33788	6.74703
9837509	1.54703	2.38243	2.07163	7.25028	2.67297	4.04589	6.51461	4.8892	1.98327	2.65894	1.58778	2.61397	3.4688	2.94103	3.882	5.60615
6049686	1.84136	2.82105	2.50531	8.8382	3.195	4.97695	7.93516	6.00909	2.34691	3.12309	1.91387	3.18444	4.17447	3.35867	4.51217	6.89878
2644978	1.67692	2.47216	2.21398	7.67259	2.93778	4.36889	7.08477	5.13095	2.45826	2.8244	1.72647	2.81796	3.80442	3.0024	4.04957	6.11809
9837503	1.8037	2.83184	2.36884	9.01453	3.19878	4.88187	8.09382	6.00798	2.50001	3.06722	1.85189	3.04325	4.00913	3.17303	4.2592	6.99306
3132611	1.70243	2.6143	2.3597	8.0239	3.03421	4.56607	7.43554	5.4372	2.20159	2.86502	1.716	2.83698	3.8262	3.01181	4.05247	6.25778
530291	1.51103	2.29103	2.22151	6.77984	2.60765	3.88653	6.16612	4.71207	1.95086	2.54225	1.56367	2.508	3.35389	2.76116	3.57608	5.52052
4530526	1.66778	2.54104	2.20653	7.738	2.94368	4.33905	6.98762	5.10462	2.348	2.76415	1.73148	2.72277	3.70801	3.01526	4.02665	6.12907
9837465	1.51257	2.27287	1.98668	6.69158	2.60469	3.79914	6.0518	4.59041	2.08874	2.49538	1.56381	2.49835	3.30037	2.65933	3.76922	5.25306
2854099	1.41548	2.06545	1.87274	5.79291	2.35722	3.49722	5.26897	4.07152	1.97517	2.31962	1.43582	2.24557	3.01719	2.4341	3.16646	4.6422
43412	1.70629	2.71603	2.28558	8.38303	3.01008	4.61744	7.41178	5.71378	2.26765	2.93397	1.70033	3.10318	4.20979	3.26625	4.23666	6.62694
4730859	1.78684	2.6696	2.28903	8.99165	3.27928	4.67099	7.73281	5.69766	2.23059	3.00307	1.88229	2.90755	3.88595	3.28257	4.29049	6.66219
903619	1.47239	2.13513	1.92573	6.11102	2.4854	3.68934	5.59004	4.34221	1.90696	2.35566	1.54882	2.36445	3.08076	2.46668	3.26788	4.8888
173919	1.77384	2.7782	2.31117	8.3788	3.1568	4.64585	7.57503	5.81052	2.27032	3.00524	1.80596	2.96221	3.92389	3.23369	4.29718	6.57354
2586359	1.76553	2.62822	2.28906	8.113	2.99627	4.51682	7.28691	5.43733	2.1815	2.88633	1.75596	2.84204	3.76909	3.18756	4.1802	6.29047
10048313	1.68318	2.52082	2.24071	7.80744	2.90964	4.56091	7.1976	5.23222	2.1942	2.81346	1.77594	2.86528	3.64639	3.04202	4.03543	6.22652
14537930	1.7487	2.54296	2.24762	8.01382	3.2144	4.471	7.13348	5.08921	2.22159	2.80673	1.75005	2.83945	4.1506	2.99115	3.91615	6.27843
9837504	1.6135	2.45229	2.18074	7.46463	2.84096	4.29366	6.55547	4.85323	2.26838	2.68088	1.66184	2.6285	3.49517	2.85851	3.73796	5.73856
289578	1.80838	2.76831	2.41218	8.65792	3.10331	4.80873	7.66699	5.87683	2.40266	3.02344	1.84747	3.01405	3.8675	3.12542	4.29451	6.72555
9837447	1.65326	2.42078	2.32433	7.56927	2.95591	4.4944	6.94547	5.07767	2.15908	2.753	1.77864	2.80461	3.56769	2.90327	3.84555	5.98695
174771	1.8512	2.81628	2.54309	9.13925	3.22351	5.37138	8.46948	6.15224	2.62207	3.15562	1.89086	3.43371	4.24923	3.4762	4.63405	7.10513
1061098	1.66105	2.35746	2.12841	7.06894	2.73499	4.04367	6.42499	4.66275	2.18894	2.6568	1.6041	2.79043	3.63203	2.8221	3.7775	5.56542
14537926	1.62874	2.37569	2.16182	7.31176	2.98214	4.24647	6.53543	4.87596	2.31751	2.76819	1.66555	2.68869	3.56363	3.03703	3.81977	5.8337
9858891	1.39931	2.11888	1.89659	6.02594	2.4026	3.53819	5.49159	4.19288	1.85775	2.29707	1.4453	2.27354	3.33615	2.57486	3.42836	4.92934
6049688	1.49238	2.31229	1.96845	6.80921	2.62053	3.83815	6.16605	4.80276	1.94965	2.54463	1.5163	2.4824	3.61743	2.6563	3.57824	5.41447
576609	1.82889	2.79732	2.40935	8.97086	3.21981	4.74739	7.86671	5.85106	2.33881	3.0818	1.8348	3.19305	3.95796	3.27738	4.38161	6.78794
14537939	1.70583	2.6202	2.31597	8.32902	3.08799	4.62865	7.58569	5.69433	2.30946	2.89967	1.77459	3.02552	3.84823	3.13441	4.1585	6.41062
9837469	1.82397	2.85133	2.3909	9.33618	3.23318	5.03963	8.35288	6.12655	2.38034	3.18605	1.82989	3.21201	4.25657	3.44917	4.76815	7.14299
9988932	1.69476	2.58836	2.22165	7.93631	2.98971	4.50093	7.08755	5.59101	2.25835	2.87374	1.73339	2.92181	4.04612	3.09228	4.17522	6.26642
9837475	1.73179	2.54929	2.21775	8.47018	3.22362	4.56633	7.74922	5.55582	2.27844	2.94763	1.96004	2.93524	3.99437	3.32824	4.30899	6.70613
14537951	1.78042	2.8057	2.34562	8.60026	3.12337	4.82291	7.69079	5.87886	2.22397	3.05368	1.7334	2.84438	3.90568	3.18063	4.35539	6.56678
2644979	1.6043	2.4421	2.08952	7.49219	3.05728	4.1369	6.89473	5.09305	2.12626	2.71435	1.71274	2.72533	3.5044	2.86484	3.7764	5.9752
14537969	1.67684	2.67195	2.33285	8.29371	3.02786	4.58886	7.57103	5.45873	2.48483	2.87345	1.72321	2.84764	3.77378	3.037	4.22855	6.51216
895914	1.62768	2.42794	2.09473	7.35518	2.78905	4.14241	6.6414	4.95625	2.06237	2.6852	1.63167	2.71425	3.49558	2.89507	3.75808	5.70976
14161356	1.61709	2.464	2.22173	7.59284	2.81578	4.21158	6.73085	5.05309	2.03224	2.7281	1.62355	2.66309	3.57009	2.96885	3.8922	5.842
3046570	1.84099	2.60219	2.2557	8.09505	3.05012	4.45465	7.3935	5.27378	2.19293	2.8707	1.76811	2.82785	3.84575	3.15242	4.20594	6.39406
535039	1.71136	2.59116	2.29509	7.91927	2.97208	4.40906	7.27362	5.42182	2.30401	2.85705	1.85507	2.88117	3.81273	3.09787	4.29415	6.29725
14537956	1.77205	2.71945	2.45204	8.97874	3.18403	4.995	8.15059	6.05906	2.38968	3.07569	1.85494	3.0763	4.12368	3.37366	4.50092	7.01824
14537942	1.62575	2.47361	2.11614	7.28783	2.82958	4.08965	6.77778	4.9419	2.21946	2.71903	1.66576	2.62361	3.40894	2.88907	3.68285	5.8075
854684	1.76322	2.62627	2.29233	8.59534	3.04228	4.53523	7.50002	5.47417	2.2612	2.97743	1.75285	2.91342	3.86393	3.14347	4.18775	6.59436
14537953	1.65619	2.43746	2.19998	7.46004	2.80588	4.41434	6.70282	4.96061	2.13166	2.71448	1.7869	2.74468	3.54254	2.87933	3.80182	5.80684
175460	1.76775	2.76938	2.46278	8.69749	3.16243	4.84174	7.8646	5.6661	2.29327	3.0028	1.79248	3.123	4.01559	3.15841	4.2879	6.71783
174481	1.77917	2.70669	2.42675	8.64775	3.11179	4.96816	7.77113	5.70959	2.36339	3.01218	1.83232	3.08354	4.05762	3.27809	4.4538	6.63232
9837495	1.79913	2.69988	2.37377	8.7549	3.1749	4.78654	8.00084	5.74208	2.32603	3.09503	1.84296	3.04372	4.01705	3.24598	4.43937	6.86974
1209244	1.77637	2.61712	2.27124	8.3144	3.1029	4.64418	7.57524	5.8689	2.21663	2.96529	1.75071	2.93827	3.88918	3.20705	4.19346	6.50208
530378	1.61573	2.43978	2.14806	7.34983	2.83704	4.15676	6.7183	4.94324	2.09539	2.70505	1.6444	2.69613	3.57397	2.89096	3.76182	5.84823
173700	1.65463	2.46297	2.12358	7.55908	2.86148	4.2774	6.89582	5.13806	2.32103	2.76535	1.67568	2.79271	3.5787	2.96837	3.84105	5.95444
3046567	1.83252	2.88223	2.51144	9.16541	3.33838	5.11476	8.41139	6.32815	2.45221	3.21603	1.93928	3.21594	4.23969	3.31846	4.50162	7.18213
175560	1.7768	2.76432	2.37045	8.50989	3.06334	4.7537	7.59108	5.56648	2.39411	3.00885	1.81375	3.01573	3.88277	3.12353	4.23112	6.56957
1067136	1.75312	2.68001	2.35731	8.53363	3.07546	4.79659	7.56988	5.52077	2.34534	2.9565	1.83821	2.95528	3.84655	3.14863	4.15865	6.49756
2586351	1.79453	2.86926	2.44788	8.65397	3.24546	4.81838	8.04552	6.02578	2.3921	3.07984	1.82216	3.00683	3.88171	3.28473	4.47562	6.81887
175468	1.79584	2.77742	2.35992	8.61995	3.15897	4.73126	7.74632	5.869	2.33591	3.05702	1.80571	3.04237	3.97434	3.26124	4.29492	6.70821
14537972	1.74786	2.7198	2.43337	8.54628	3.09492	4.7496	7.66189	5.79878	2.30809	3.01017	1.76221	2.97421	3.97023	3.23364	4.24096	6.60376
4680612	1.64945	2.42317	2.15903	7.31955	2.77351	4.16079	6.70589	4.95551	2.29488	2.70867	1.62602	2.78047	3.61292	2.94513	3.9039	5.88651
14537918	1.5637	2.38987	2.10411	7.1492	2.72206	4.07357	6.47754	4.84721	2.12231	2.65083	1.61829	2.60265	3.69499	2.80671	3.63622	5.80472
175018	1.74541	2.66497	2.32976	8.49335	3.14143	4.6165	7.55178	5.66343	2.26491	2.99786	1.82561	2.9807	3.98571	3.19594	4.25695	6.50376
13241808	1.79466	2.7769	2.48227	8.67399	3.1424	4.94354	7.85698	5.72463	2.34033	3.10233	1.84476	3.00074	3.93263	3.17848	4.3085	6.81572
2738985	1.85717	2.87775	2.46056	8.84906	3.21636	4.89162	7.9829	6.21682	2.35273	3.10784	1.80178	3.15956	4.10537	3.29314	4.47682	6.91274
4530527	1.62495	2.45392	2.11287	7.28772	2.80423	4.17574	6.62482	4.92816	2.09064	2.70826	1.64416	2.65774	3.46125	2.95693	3.85062	5.67011
9837462	1.77785	2.68076	2.35605	8.46472	3.132	4.66463	7.58479	5.73117	2.29277	3.00492	1.79385	3.00212	3.90098	3.17067	4.27846	6.608
16612191	1.68029	2.59847	2.29326	7.70723	2.95517	4.49885	7.01516	5.31826	2.1664	2.84518	1.66214	2.8097	3.71265	2.99692	3.97789	6.0891
14537950	1.49431	2.20758	1.94317	6.49402	2.68055	3.76347	5.99312	4.42687	1.97675	2.47691	1.5428	2.41208	3.18047	2.64694	3.46552	5.14039
3892085	1.80023	2.82628	2.4508	9.27656	3.15503	4.95696	8.10463	6.05676	2.30511	3.11906	1.8427	3.15943	4.165	3.44651	4.81415	6.99733
13507079	1.46373	2.10849	1.90568	6.12073	2.56855	3.6152	5.64703	4.18421	1.9402	2.3774	1.55597	2.33155	3.14307	2.49155	3.27612	4.99505
2582419	1.71266	2.5995	2.26998	8.35467	3.06014	4.53877	7.6193	5.52152	2.26431	2.90656	1.73381	2.88228	3.84514	3.05429	4.12077	6.58897
294435	1.53616	2.24581	1.96763	6.83283	2.61212	3.79719	6.14316	4.53358	2.03807	2.53458	1.6417	2.51256	3.24324	2.82248	3.59033	5.40457
9837467	1.6508	2.5688	2.20726	7.83544	2.85645	4.39808	6.87271	5.31973	2.23347	2.79711	1.64889	2.77248	3.82901	2.94268	3.90408	6.00183
9837449	1.70838	2.54139	2.37961	7.92783	2.97996	4.40328	7.24715	5.19437	2.13252	2.83017	1.7652	2.73951	3.63937	2.99255	4.0194	6.20624
9837448	1.7665	2.33749	2.15857	7.31039	2.81173	4.29002	6.69137	4.91253	2.186	2.71809	1.68065	2.8069	3.65396	2.93783	4.18251	5.88891
2586373	1.67338	2.5485	2.17931	7.68625	2.90646	4.36015	6.9689	5.22268	2.13017	2.79443	1.71449	2.74995	3.72226	3.00192	3.95249	6.04925
9837464	1.64691	2.51211	2.22263	7.88621	2.86187	4.3139	6.85588	5.05001	2.15366	2.77186	1.67095	2.80665	3.57289	2.93338	3.88006	5.95333
14161357	1.89118	2.86648	2.38198	9.06759	3.30396	5.09164	8.29882	6.09966	2.47249	3.17599	1.92577	3.05482	4.08108	3.2176	4.38963	7.24111
2290233	1.76646	2.65651	2.3198	8.20821	3.0808	4.53076	7.4886	5.40925	2.34347	2.90792	1.78309	2.93591	3.95849	3.08351	4.22447	6.43586
516855	1.7955	2.77807	2.38633	8.8472	3.17259	4.931	8.00039	5.88225	2.30463	3.06565	1.87291	3.06409	4.11339	3.37234	4.36537	6.92121
13195127	1.80531	2.75528	2.59039	8.59784	3.25358	5.03717	8.01177	6.04237	2.3803	3.07817	1.8043	2.99085	3.96025	3.18405	4.36072	6.85546
14537979	1.80065	2.68919	2.36573	8.38467	3.17096	4.72913	7.66232	5.8437	2.30518	2.97802	1.9406	2.95221	3.90028	3.12833	4.32192	6.54829
9988931	1.68475	2.56008	2.18363	7.83625	2.91962	4.3787	7.10857	5.40129	2.19165	2.8008	1.68781	2.84782	3.80118	2.99278	4.14818	6.20959
3869158	1.62972	2.43539	2.18382	7.55452	2.8352	4.15067	6.74035	4.87794	2.10611	2.73296	1.81652	2.68906	3.50863	2.8319	3.74054	5.84436
14537980	1.70902	2.58107	2.29433	7.97245	2.9592	4.47374	7.19868	5.32568	2.2103	2.85498	1.79621	2.87049	3.77362	3.0885	4.0688	6.24218
929751	1.78176	2.63519	2.39897	8.47759	3.0547	4.80638	7.66235	5.62822	2.31828	3.09511	1.79057	3.1581	4.18341	3.42459	4.38195	6.64707
9837506	1.6451	2.33515	2.09647	6.81172	2.62874	3.85208	6.02637	4.5811	2.06456	2.56342	1.6492	2.4066	3.38766	2.92018	3.66713	5.34075
9837482	1.74164	2.6729	2.3027	8.34629	2.97909	4.63948	7.47795	5.50407	2.13808	2.89665	1.71465	2.73005	3.71315	2.98912	4.11995	6.25104
175004	1.70783	2.6323	2.26626	8.01548	3.01352	4.44927	7.26562	5.43824	2.16964	2.87578	1.73964	2.86639	3.82188	3.06003	4.06842	6.25978
3139129	1.7373	2.72259	2.39991	8.33593	3.07759	4.60657	7.4786	5.50252	2.25673	2.93429	1.7237	2.97403	3.88174	3.07741	4.14203	6.47382
10048312	1.76616	2.68706	2.39545	8.58809	3.12916	4.7034	7.80251	5.56453	2.3054	3.02199	1.79505	3.01614	3.93183	3.30243	4.35624	6.69196
6049687	1.77297	2.78651	2.35399	8.54721	3.20615	4.81121	7.65676	5.73864	2.29972	3.06142	1.80734	3.01474	4.02334	3.34624	4.38237	6.60533
9837446	1.5912	2.4303	2.09901	7.23815	2.90969	4.18466	6.70177	4.86451	2.06842	2.6778	1.67373	2.64957	3.43729	2.83515	3.73341	5.6869
2586368	1.59524	2.4924	2.10351	7.4804	2.78848	4.32087	6.75216	5.12551	2.02812	2.75648	1.63044	2.72059	3.98667	2.91598	3.80565	5.93804
14537963	1.83191	2.63925	2.40567	8.52775	3.12985	4.8649	7.86327	5.55851	2.29459	3.00847	1.80452	3.06397	3.90155	3.01686	4.1719	6.67983
4680613	1.71093	2.61454	2.28817	8.1834	3.02589	4.65859	7.39315	5.53612	2.24004	2.915	1.7686	2.87053	3.77206	3.06696	4.09332	6.36613
9837440	1.58612	2.33241	2.10358	7.10186	2.82285	4.05716	6.54787	4.68618	2.08073	2.6643	1.66998	2.82318	3.64684	2.75277	3.71703	5.74634
14537948	1.59093	2.33054	2.07693	6.92497	2.77127	4.0215	6.30618	4.75745	2.10982	2.60043	1.59631	2.66278	3.37679	2.76369	3.63816	5.46873
2586366	1.73683	2.67097	2.35771	8.22518	3.01342	4.67842	7.44767	5.6832	2.2354	2.94784	1.73733	2.93113	3.946	3.20061	4.20701	6.42436
2653629	1.7	2.54779	2.21007	7.95725	2.92093	4.40799	7.11371	5.17569	2.15237	2.86705	1.72024	2.84319	3.68001	2.94845	3.91778	6.15172
3859108	1.54421	2.30244	2.07398	6.91347	2.63835	3.8882	6.18579	4.46239	2.08392	2.56103	1.65704	2.46977	3.28554	2.71976	3.68999	5.42428
2586360	1.579	2.3665	2.08877	6.97896	2.70235	4.0109	6.39928	4.84949	2.0626	2.61444	1.6328	2.59846	3.62014	2.80399	3.67434	5.52065
10048309	1.59353	2.43211	2.1697	7.25776	2.74127	4.12914	6.62569	4.90391	2.02261	2.73416	1.70263	2.66315	3.525	2.85049	3.71171	5.66897
9837453	1.79553	2.71839	2.40595	8.78715	3.16669	4.8847	7.79981	5.59678	2.29596	3.01839	1.85095	3.05483	4.04389	3.31285	4.49438	6.75467
14537904	1.79833	2.7198	2.29532	8.78529	3.16951	4.69287	7.98582	5.8319	2.22459	3.049	1.85729	2.9627	4.00154	3.18425	4.36809	6.84871
2586353	1.66589	2.68224	2.24439	7.87066	2.96673	4.48798	7.10554	5.48344	2.17709	2.84396	1.66089	2.85515	3.86387	3.03258	4.12658	6.19075
4680615	1.77905	2.613	2.29025	7.99958	3.00439	4.53114	7.31371	5.47851	2.26694	2.89936	1.7612	2.90292	3.7999	3.04349	4.0746	6.32186
2586365	1.73263	2.69368	2.27259	8.23805	3.02118	4.56426	7.51171	5.61219	2.19443	2.9299	1.80215	2.91205	4.04611	3.09135	4.06628	6.40544
9837455	1.65702	2.51862	2.27411	7.6536	2.87946	4.43471	6.99763	5.35945	2.19951	2.79122	1.69535	2.78906	3.7525	2.91592	3.95105	6.04319
10048317	1.80529	2.71497	2.34679	8.69731	3.16161	4.82993	7.7787	5.78035	2.26924	2.99646	1.87752	2.95742	3.91204	3.27297	4.37935	6.60283
14537922	1.61804	2.45	2.18059	7.51968	2.93601	4.38394	6.82707	5.04664	2.13914	2.77245	1.69571	2.83671	3.64745	2.98937	3.88199	6.00032
2586367	1.74083	2.65644	2.30469	8.36858	3.07765	4.65449	7.56271	5.63859	2.28182	2.9457	1.73759	3.04758	4.13218	3.37548	4.2851	6.50883
303715	1.82524	2.80733	2.37361	8.79308	3.24411	4.91245	8.07374	5.89314	2.33544	3.15234	1.91743	3.00242	4.07099	3.31267	4.4895	7.00201
175472	1.81129	2.82124	2.42907	8.71781	3.24277	4.84401	7.86916	6.04198	2.32545	3.07491	1.85078	3.0873	4.08165	3.27329	4.47084	6.81569
9837466	1.69868	2.61563	2.26097	8.11702	3.00419	4.5062	7.32293	5.3514	2.21137	2.90521	1.75877	2.94168	3.82579	3.15957	4.12737	6.28688
174023	1.6694	2.54639	2.21284	7.75043	2.98372	4.36842	7.11265	5.36633	2.18974	2.86351	1.71197	2.74416	3.69541	3.00345	4.06198	6.18498
10946533	1.68479	2.23055	2.02312	6.50805	2.70567	3.83195	6.1098	4.52695	2.0603	2.56147	1.58892	2.51013	3.28877	2.63507	3.60176	5.2604
10946534	1.60989	2.37863	2.07706	6.97745	2.7672	3.97426	6.35779	4.91192	2.2852	2.66418	1.59234	2.67241	3.50233	2.84563	3.75815	5.5234
3721519	1.73741	2.69709	2.30935	8.56349	3.1521	4.69505	7.60063	5.69164	2.21132	2.97943	1.76881	2.79407	3.74506	3.14156	4.17758	6.64707
10946536	1.56503	2.2854	2.14907	7.1814	2.82714	4.11955	6.55507	4.73042	2.04303	2.62126	1.83894	2.66757	3.72379	2.84192	3.82103	5.78095
1236669	1.76933	2.69171	2.34641	8.45782	3.16941	4.68382	7.73756	5.62798	2.2258	3.02058	1.87038	2.98136	3.95102	3.23966	4.2614	6.62738
3694808	1.74148	2.65031	2.28862	8.30973	3.22545	4.64056	7.62133	5.56363	2.2441	2.93105	1.78673	2.92358	3.83326	3.10589	4.16318	6.56067
6049690	1.5571	2.39633	2.09859	6.91989	2.7017	3.98698	6.28646	4.77402	2.01648	2.58732	1.62745	2.53077	3.38401	2.76249	3.64213	5.46382
3046565	1.75708	2.68746	2.31341	8.29878	3.05976	4.62202	7.55523	5.60185	2.27931	2.97556	1.84031	2.95023	3.9077	3.12069	4.21747	6.53486
38937	1.68022	2.53202	2.30047	8.19357	2.97337	4.41607	7.25558	5.16649	2.19059	2.88035	1.7501	2.74577	3.71929	3.05382	3.99078	6.30896
9858889	1.74798	2.65801	2.30071	8.39182	3.02088	4.58338	7.52014	5.43047	2.18864	2.93646	1.83298	2.98095	3.86281	3.08424	4.14269	6.60802
14537946	1.5165	2.23168	1.97216	6.53636	2.5874	3.82152	5.96366	4.41371	1.96637	2.48928	1.56339	2.43377	3.22166	2.68129	3.47384	5.19028
9837483	1.77104	2.76219	2.40139	8.55529	3.10175	4.74921	7.76626	5.63786	2.24095	3.03994	1.98015	3.00414	4.01479	3.26927	4.34678	6.68524
14537966	1.84517	2.76362	2.44109	8.62283	3.21996	4.82179	7.93431	5.82709	2.27557	3.05657	1.93072	2.92486	3.95929	3.18412	4.39333	6.90508
9988927	1.76139	2.52813	2.28822	8.04454	2.99659	4.52525	7.27742	5.40415	2.22056	2.86825	1.81171	2.83554	3.79834	3.01132	4.10452	6.33088
5725307	1.75348	2.66174	2.38467	8.5812	3.11865	4.80589	7.81017	5.73961	2.2553	3.01029	1.86661	2.9446	3.92081	3.20909	4.28874	6.65545
9837484	1.60017	2.46388	2.11551	7.43639	2.78521	4.24408	6.62484	4.85812	2.06115	2.70725	1.66734	2.67062	3.54627	2.87032	3.80004	5.74794
2290248	1.70011	2.52547	2.23691	7.82014	2.98631	4.36688	7.13192	5.17021	2.27213	2.85425	1.73363	2.77352	3.66534	2.99666	3.95491	6.14157
175044	1.46441	2.1725	1.91869	6.30242	2.51053	3.65536	5.72852	4.25691	1.89163	2.40008	1.5736	2.34825	3.11061	2.57939	3.35282	4.94252
9650682	1.70981	2.57942	2.26599	8.18591	3.01953	4.58963	7.38983	5.33049	2.19457	2.88392	1.75192	2.883	3.76849	3.09908	4.1158	6.33955
1061103	1.78248	2.56851	2.26167	8.17071	3.14067	4.60518	7.53164	5.50019	2.41677	2.91917	1.79578	2.95454	3.84136	3.11269	4.13358	6.47715
174803	1.65884	2.52219	2.20867	7.66194	2.93514	4.29958	7.062	5.28476	2.21069	2.79948	1.68696	2.80657	3.75468	2.93213	3.90355	6.12381
9837494	1.90798	2.89046	2.52512	8.92625	3.23382	5.08368	8.0591	6.21427	2.31221	3.13272	1.81801	3.14531	4.14088	3.36185	4.53972	7.01803
14537899	1.67421	2.55884	2.2846	8.00418	3.02628	4.36979	7.15887	5.19845	2.2178	2.89159	1.73023	2.86283	3.70013	3.08391	4.09676	6.21748
3046568	1.78918	2.68525	2.29715	8.41091	3.06245	4.73361	7.5301	5.69302	2.29758	2.96686	1.84734	2.92722	4.01533	3.27532	4.23068	6.45462
1061061	1.83677	2.69919	2.41584	8.47476	3.21867	4.81981	7.88249	5.62656	2.32346	3.03149	1.86082	3.03902	3.90106	3.13639	4.31	6.71706
12718623	1.63168	2.44901	2.19613	7.35047	2.8444	4.26394	6.65635	4.92915	2.20333	2.71989	1.6849	2.70811	3.52836	2.84638	3.77838	5.7745
175327	1.73154	2.58334	2.28927	8.36366	3.12645	4.69536	7.61817	5.43378	2.20458	2.93267	1.86119	2.9873	3.86917	3.10827	4.16568	6.50903
9837460	1.76711	2.75965	2.35783	8.69071	3.08405	4.8203	7.90128	5.74265	2.29441	2.9987	1.81249	3.00823	3.88672	3.13753	4.28186	6.73365
14537932	1.72956	2.51897	2.26186	7.81307	3.07646	4.63122	7.24447	5.39439	2.26873	2.85151	1.82805	2.83747	3.87991	3.06647	4.13777	6.23129
665608	1.78658	2.61816	2.38045	8.60936	3.15364	4.87736	7.76482	5.75665	2.31866	2.99056	1.91035	3.06703	4.05151	3.2514	4.29348	6.70226
9837451	1.77996	2.67353	2.3011	8.5388	3.12823	4.73811	7.76721	5.58031	2.26533	2.9634	1.83394	2.96658	3.91277	3.17488	4.20686	6.66224
2564229	1.6484	2.45844	2.18407	7.67569	2.9136	4.27943	7.01439	5.08132	2.15764	2.79828	1.88431	2.83623	3.58341	2.98153	4.02109	6.02887
1313963	1.48476	2.25038	1.97051	6.94823	2.57434	3.88208	6.3871	4.60706	1.92479	2.49229	1.50518	2.48613	3.23864	2.75063	3.57907	5.4214
1565270	1.53211	2.24353	1.92766	6.4394	2.55323	3.6951	5.83651	4.41249	1.95139	2.47029	1.551	2.43234	3.16969	2.58133	3.36254	5.05285
6066195	1.79844	2.77073	2.44692	8.67982	3.15756	4.79023	7.87474	5.91396	2.32443	3.07283	1.80239	3.10164	3.99332	3.13245	4.31142	6.85475
4995821	1.72629	2.74575	2.33048	8.0248	3.1025	4.5444	7.52339	5.49708	2.21169	2.93934	1.84528	2.88174	3.87765	3.06593	4.11278	6.49344
14537914	1.65167	2.51298	2.21429	7.65014	2.84833	4.32369	6.8831	5.18802	2.18979	2.77092	1.69639	2.7406	3.66953	3.00694	3.91688	5.95251
2285968	1.63223	2.4807	2.13894	7.34726	2.85692	4.17767	6.74537	5.07832	2.26289	2.73278	1.6428	2.74106	3.62317	2.8758	3.86669	5.84342
9988914	1.65532	2.57574	2.22686	7.6928	2.93059	4.37583	7.0977	5.57623	2.17495	2.85745	1.69742	2.85713	3.76868	3.06917	4.01628	6.08882
28436387	1.77702	2.71086	2.37463	8.6607	3.1525	4.83765	7.84499	5.69739	2.27542	3.02415	1.83576	2.99027	3.97178	3.23449	4.30184	6.75407
10946531	1.59494	2.3811	2.06479	6.92928	2.72599	4.0186	6.30389	4.84268	2.19108	2.64152	1.58503	2.6026	3.40238	2.75936	3.81214	5.46414
9988913	1.49966	2.20673	1.97287	6.60227	2.64465	3.75538	5.98616	4.47118	1.98053	2.48873	1.52145	2.52264	3.35538	2.62114	3.42791	5.31137
9650689	1.56083	2.30085	2.10961	6.88584	2.63448	3.91279	6.19248	4.59657	1.97666	2.62616	1.58408	2.4664	3.35525	2.76556	3.62409	5.38353
13924426	1.77803	2.71653	2.38228	8.70045	3.16601	4.81471	7.95055	5.6862	2.30255	3.0422	1.83818	3.00152	3.95236	3.23286	4.33405	6.81483
9795375	1.51317	2.23455	2.02492	6.80118	2.58308	3.83428	5.98538	4.35775	1.95651	2.50529	1.56875	2.43624	3.2476	2.68262	3.4237	5.25529
14537945	1.76278	2.6899	2.34852	8.37091	3.15622	4.6913	7.60328	5.63744	2.24997	3.04908	1.77396	2.86097	3.86668	3.18551	4.24189	6.54889
3860183	1.59577	2.32733	2.00419	7.18187	2.70597	4.00061	6.45637	4.6285	2.01947	2.60027	1.63609	2.50618	3.31907	2.76661	3.58832	5.62273
9837487	1.7295	2.69815	2.29296	8.66322	3.02759	4.76585	7.64859	5.53676	2.24324	3.00713	1.79027	2.88507	3.92954	3.30942	4.21607	6.61778
14537986	1.76419	2.67892	2.36959	8.26393	3.08669	4.65834	7.42668	5.47702	2.28575	2.9597	1.87014	2.98445	3.90432	3.04951	4.13945	6.45998
1067121	1.78075	2.73796	2.33376	8.33525	3.14849	4.63851	7.67262	5.46073	2.26326	2.97797	1.81024	2.90889	3.97107	3.15432	4.18092	6.64793
1039429	1.76414	2.75971	2.28188	8.62745	3.23364	4.80539	7.92826	5.9226	2.35722	3.03319	1.82826	2.95495	3.92214	3.2159	4.25636	6.7681
4530525	1.66544	2.52372	2.15596	7.68738	2.92354	4.32466	7.08482	5.25081	2.09896	2.82434	1.79388	2.84215	3.79672	3.0053	4.01763	6.13511
9837441	1.57725	2.37777	2.12581	7.98192	2.91546	4.31119	7.21313	5.06549	2.10242	2.72459	1.65316	2.66197	3.70656	2.96327	3.87406	6.23018
4929340	1.7675	2.62797	2.28591	8.33972	3.14519	4.67721	7.64189	5.70381	2.30765	2.94106	1.82709	2.88335	3.88884	3.19816	4.258	6.58604
5327199	1.65518	2.40465	2.90029	7.85393	2.92196	5.44506	7.19241	5.31682	2.32978	2.72884	1.92476	3.70974	4.16903	4.35563	4.58352	5.9244
